# Supplementary material for: Werner syndrome exonuclease promotes gut regeneration and causes age-associated gut hyperplasia in Drosophila
Source: PLoS Biol. 2025 Apr 22;23(4):e3003121. doi: 10.1371/journal.pbio.3003121 (PMC12013949; doi:10.1371/journal.pbio.3003121)
Supplement: S1 Table — Gene symbols are indicated. (XLSX) [file pbio.3003121.s008.xlsx]

## Sheet: normalized_counts
S1 Table. List of gene counts from RNA-seq without BLM injury (WT and WRNexo-null), normalized by the DESeq2 R package.
Gene ID	WT D7 replicate 1	WT D7 replicate 2	WT D7 replicate 3	WRNexo null replicate 1	WRNexo null replicate 2	WRNexo null replicate 3
FBgn0267504	732163	711784	437.441	3741.76	1.13656e+06	87149.9
FBgn0000079	329224	454535	588667	1.54031e+06	2.37344e+06	851427
FBgn0250815	2.01119e+06	2.47865e+06	1.95313e+06	2.31793e+06	1.46421e+06	1.67721e+06
FBgn0032049	880796	1.18036e+06	1.08132e+06	1.93642e+06	1.41126e+06	1.86719e+06
FBgn0003357	1.5309e+06	1.84045e+06	1.72823e+06	1.44127e+06	1.17507e+06	934908
FBgn0000078	367286	488259	588566	1.09214e+06	1.03318e+06	810439
FBgn0003356	1.50224e+06	1.9489e+06	1.55709e+06	1.46582e+06	1.06809e+06	984968
FBgn0004427	453964	620752	674209	33694.1	12808.3	57.2593
FBgn0003863	1.92404e+06	2.17794e+06	1.60205e+06	1.48653e+06	1.37027e+06	1.78844e+06
FBgn0002570	127645	160388	191467	487796	726546	577874
FBgn0033774	1.94382e+06	2.43362e+06	1.97485e+06	2.35588e+06	1.68219e+06	1.87145e+06
FBgn0040060	1.07277e+06	1.21827e+06	1.10545e+06	1.33527e+06	888520	862962
FBgn0031653	534551	823389	613529	1.25175e+06	920968	843361
FBgn0085249	1.12038e+06	1.42523e+06	1.22151e+06	1.12981e+06	718030	2.14006e+06
FBgn0035665	1.40085e+06	1.57506e+06	1.35664e+06	1.81198e+06	1.10508e+06	1.2779e+06
FBgn0036024	58144.5	73977.5	39928.5	650264	520450	271624
FBgn0267498	290098	284740	10219.2	50625.2	587759	63628.2
FBgn0039777	358156	431448	470128	183468	274023	196191
FBgn0028920	73059.8	117313	70768	523542	260835	354077
FBgn0010357	1.88363e+06	2.08258e+06	1.7828e+06	1.6514e+06	1.22261e+06	1.7764e+06
FBgn0267501	262963	261170	9526.36	46942	541653	58557.2
FBgn0050360	33832	48045.6	92073.2	263673	312310	241340
FBgn0085802	249410	245216	9135.87	43846	511985	55177.7
FBgn0032144	321585	464155	397840	664614	598149	512269
FBgn0261575	26084.8	23547.1	50747.7	252370	281634	198327
FBgn0267511	199405	210789	6908.58	28292.9	320348	22876.3
FBgn0031249	293465	361439	268997	141034	107652	109511
FBgn0039778	254236	340191	316796	437741	541960	166289
FBgn0030098	384776	472939	382201	213061	214201	185530
FBgn0051198	453494	444019	395354	596650	583958	682786
FBgn0085353	447317	454601	553562	255754	246475	494559
FBgn0039342	124351	170492	218350	356509	311512	303216
FBgn0033296	30986.8	32413.3	30144.5	161136	208675	179640
FBgn0035670	482986	534057	447272	390838	521208	329773
FBgn0032069	310116	186988	251647	252999	567505	143423
FBgn0004425	157021	138776	113951	7851.48	1862.91	230.23
FBgn0028533	42582.4	69489.7	41985.1	325443	124506	244943
FBgn0010425	267152	304787	206151	407044	186800	315171
FBgn0028534	38985.2	61522.2	34831.5	156152	165968	119115
FBgn0020906	92793.2	120671	191625	199061	306462	83847.9
FBgn0032505	4368.45	73262.2	146862	40511.2	220925	3799.39
FBgn0284245	424452	382437	474371	503460	530537	552098
FBgn0000559	203241	177413	194392	315548	278858	295005
FBgn0267408	50731.6	67904.6	105740	175102	179631	192554
FBgn0051343	391197	350790	343361	269547	261466	260050
FBgn0033297	15767	16774.8	27351.5	108164	111627	104181
FBgn0250836	22591.4	36159.5	32161	121869	119507	110176
FBgn0036203	206220	229729	301145	248491	185510	370574
FBgn0031654	133964	174202	215375	161594	223026	89060.9
FBgn0036996	68657.9	115033	123664	203479	177476	195921
FBgn0039471	194066	235636	228922	376453	264191	355119
FBgn0003279	152018	146522	173291	247863	226354	223243
FBgn0259998	127677	198095	117454	267473	165121	201609
FBgn0023197	159995	173593	186090	250943	221227	389773
FBgn0027611	238465	185981	244393	177840	167473	123506
FBgn0043575	38509.9	40932	36457.6	111836	102626	99019.3
FBgn0033926	78093.5	91511.3	56949.7	150721	121269	141174
FBgn0033826	8933.26	11878.4	11843	113687	71236.9	98692.4
FBgn0038973	123947	148130	139774	79785.6	101144	68841.2
FBgn0032068	171336	112251	137860	117942	180223	78432.1
FBgn0085753	66749.7	65087	1695.94	9864.31	106890	8704.61
FBgn0036422	170773	209781	162045	328545	180593	264362
FBgn0034292	112083	125671	114662	60091.1	34624.4	63036.5
FBgn0015222	149596	173903	220960	237811	228346	181570
FBgn0262109	121648	105390	63460.9	23739.6	24471.6	38829
FBgn0004045	51423.9	66098.7	27338.9	82429.6	30161.4	96392.5
FBgn0039475	7939.33	4373.57	7884.24	102116	101243	54874.7
FBgn0000416	78127.6	78806	95280.7	155822	120365	128619
FBgn0036106	98267.3	105985	42340.1	60814.9	37877.6	69065.5
FBgn0265297	158918	145658	136957	105861	191233	110018
FBgn0033294	10506.3	12701.1	12220.9	64327.6	57793.6	79153.9
FBgn0034295	363928	366278	356041	414247	402520	313863
FBgn0266599	164086	136821	157111	207277	202356	196383
FBgn0029766	87061.6	71510.3	112433	136488	83715.6	131160
FBgn0039474	5157.47	4245.47	9407.26	69308.4	110745	43566
FBgn0033788	39289	57671.5	85762.4	101135	119943	78734
FBgn0261592	107976	110954	120482	156490	154042	143121
FBgn0032400	59786.5	82083.4	150920	118545	94772.8	123770
FBgn0036766	41799.1	59031.5	59315.6	100209	107820	97914.6
FBgn0001942	79110.2	70202.9	80160.4	119868	119736	113013
FBgn0262736	466384	437256	427708	483626	439204	506788
FBgn0028583	2611.11	29845	48186	13670.6	47887.3	951.936
FBgn0034289	7473.32	12525.9	18166.4	80712.8	41501.2	85353.4
FBgn0036232	35886.7	43658.9	73437.3	82005.6	46036.4	89822
FBgn0004428	40197.5	36520.3	45307.2	7543.22	2331.95	677.569
FBgn0033999	9764.26	7263.9	13270.9	52240.9	69349.9	41547.6
FBgn0038194	77864.4	96397.9	92083.5	134031	127032	117556
FBgn0004838	56735	17848.1	22775.5	42447.2	58551.3	36438.4
FBgn0015221	165351	182975	216913	294950	213104	196070
FBgn0285950	87073.7	86861.4	113065	120299	140994	100050
FBgn0003748	16493.4	18220.7	23234.7	52317.6	54121.9	50084
FBgn0039857	98934.7	98666.4	105578	158659	131372	128855
FBgn0030775	98423.1	105227	79027.9	58905.6	64140	51834
FBgn0035781	97352.3	155823	126712	124834	141561	109215
FBgn0014184	55889.8	57850.8	83015.2	164011	82007.8	90126.2
FBgn0002571	13234.8	12188.7	13890.5	45453.1	54230.1	45154.9
FBgn0261675	27846.4	47019.4	14253.5	47556	15573.2	71537.2
FBgn0030148	69850.3	65089.8	50842.7	30667.6	52195.2	31438.9
FBgn0261597	143626	153671	178970	167652	194277	146511
FBgn0015288	89694	84825.6	87934.7	131769	116926	117965
FBgn0036738	72077.2	98619.3	75699	126957	78785.9	109696
FBgn0010387	15844.5	25871.7	23101.9	59199.2	52682.3	51681.3
FBgn0028950	82756.5	92976.5	75519.2	53868.7	61536.2	46114
FBgn0002868	11059.9	17661.2	42318.4	90305.4	40632.9	13535.9
FBgn0001233	37955	21358.2	67747.2	44772	100376	32610.4
FBgn0267505	14921	15195.3	2845.65	42092.7	493132	43152.1
FBgn0030484	17925.6	28839.5	45568.3	65946.8	45394.2	57063.7
FBgn0001248	88979	76451.6	91158.3	48986.5	75466.6	60834.4
FBgn0000100	118921	113721	127418	141223	169602	147042
FBgn0039713	121451	126702	139604	153206	155560	117587
FBgn0035667	95549.5	111115	104631	77476.7	84617.6	54609.9
FBgn0015039	14174.7	12711.5	19724.9	34110.8	50355.2	49702.3
FBgn0032987	50249.2	50347.3	64409.1	79627.2	87200.9	63096.2
FBgn0001089	7373	9209.01	10869.6	41457.9	36153	32540
FBgn0005533	74429.4	74458.8	94189.4	108356	105165	92597.9
FBgn0003360	142451	131928	122210	107182	145833	115775
FBgn0039757	109398	112407	130018	162848	139064	120563
FBgn0010409	100289	102295	120368	154242	115635	128550
FBgn0037236	140103	177385	195408	144408	174492	172197
FBgn0017545	19349.2	18277.5	63411.7	56799	72912.2	53601.9
FBgn0035666	89807.2	105660	115648	101070	142214	72811.2
FBgn0001149	16827.8	21755	21125.4	41806.3	61352.2	63918.1
FBgn0036833	28924.2	20343.1	36276.6	62916.6	54351.6	45576
FBgn0263235	3487.64	5156.74	9907.69	30354.4	39205.4	26038.7
FBgn0034138	89868.4	100985	112206	130497	124272	98144.9
FBgn0014396	56581.4	54801.9	34074.6	24713.2	12317.6	21320.7
FBgn0040827	67730.1	85573.4	86305.2	60644.3	78767.9	53489.7
FBgn0033733	50378.7	51876.3	70564.2	76746.9	88645.3	59861
FBgn0010412	93252.1	95910.4	117666	125248	120673	99941.4
FBgn0031741	34973.2	32790	21000.6	6630.63	22091.6	6553.81
FBgn0005391	27482.1	37135.9	18086.2	42726.2	17039.2	59601
FBgn0017581	59693.3	56643.9	63196.4	98058.2	77755.3	99811.3
FBgn0066084	41676	51050.2	76705.5	46070.8	65982.5	29118.8
FBgn0266488	35876.8	35700.4	27185.4	11025.5	7301.32	15283.5
FBgn0000042	327982	313573	374128	314180	425897	304496
FBgn0261836	59457.1	50582.8	52102.4	35398.7	85950.1	31759.8
FBgn0013272	87931.7	87181.3	101913	121580	97168.5	111860
FBgn0026061	55626.6	63274.8	41647.3	26445.7	18633.9	27136.1
FBgn0014026	117254	113794	131465	147722	143444	136027
FBgn0031689	7113.31	8973.58	14192.8	32565.9	53461.6	26257
FBgn0030616	103237	104754	122788	128246	137004	115275
FBgn0031176	1092.11	20429.6	33628	4513.02	34933.5	425.866
FBgn0002569	16356.8	17718	21475.8	38054.8	61841.7	40996.5
FBgn0036419	31520.4	27970.5	41603.8	18499.2	16399.4	46933.6
FBgn0020910	161872	151196	180434	182396	202523	184720
FBgn0000253	58495.2	58685.9	63866.3	81016.2	116513	35139.3
FBgn0026372	182911	178119	193861	209893	204697	210992
FBgn0030608	68154.9	61822.1	51154.2	35324.4	39615.5	46629.4
FBgn0016694	72324.8	64712.4	38912.7	23871.2	30037.5	22963.4
FBgn0034664	14304.9	21744.6	16113.2	38108.4	47948.7	31734.8
FBgn0029176	63907.4	59273.8	67559.4	86999.9	77602.5	87343.1
FBgn0035926	56754.2	97220.6	85375.3	80945.5	79708.4	45471.1
FBgn0030777	14223.8	13634.5	20493.3	33034.9	46161.5	36143.8
FBgn0035770	104941	101704	106541	83825.9	83988.6	78046.8
FBgn0030521	55763.2	66979.5	59945.4	96251.3	75416.1	80945.6
FBgn0011284	106320	101398	116915	127215	132635	116983
FBgn0001218	49500.8	39804.6	51638.6	33818.4	60545.3	80299
FBgn0037686	56520.2	60552.1	72955.2	89780.3	83942.9	64803.2
FBgn0064225	82117.6	74890.8	79977.2	101378	114020	93131.1
FBgn0010497	61131.2	51863.1	38908.2	25832.9	23456.6	20934.2
FBgn0037387	10824.4	10969.2	13945.4	32186.9	28177	31261.2
FBgn0261560	15898.6	21264	94395.6	32503.7	24792.7	46065.1
FBgn0034663	44824.3	64922.2	58918.2	47296.5	72672.8	36331
FBgn0043576	21767.5	21319.4	1884.89	30929.5	1699.35	10774.3
FBgn0030929	42084.4	43438	63282.3	76377.7	56581.3	49225.1
FBgn0039310	14775.9	24851	27787.8	34562.8	13570.8	42994.6
FBgn0034662	147087	123195	127330	136568	144604	176311
FBgn0053346	1223.02	1530.33	2617.77	22952.5	19871.5	44856.7
FBgn0033699	69810.5	70373.2	85850.6	105699	89188.9	82144.5
FBgn0032518	67318.9	66900.6	76090.6	98251.9	106434	76768
FBgn0261596	74744.6	75149.8	87274	103825	100016	81218.8
FBgn0003274	92830.2	94438.3	99102	135327	145761	82257.8
FBgn0038484	25833.6	33023.4	55289.3	10731.8	14697.6	23564.6
FBgn0267521	21263.1	18819.7	586.308	2940.04	33739.3	4032.01
FBgn0003517	156318	146961	150457	190655	159295	171080
FBgn0020508	13430.5	15352.5	18742.4	58040.5	89995.9	28164.4
FBgn0259748	25283.6	25078.8	46588.6	31072.1	46626.9	13188.7
FBgn0261862	22298.3	28683.7	43132.6	39831.3	17668.2	43410.9
FBgn0086472	59502	62537.4	77515.2	71192.1	89336.8	53115.2
FBgn0035154	30743.5	37509.1	46021.7	55102.9	62867.6	46448
FBgn0261822	86296	91151.2	81099.4	54766.6	78923	53060.3
FBgn0010198	59507.6	59385.3	70079.8	85392.8	88534.7	66222.8
FBgn0001145	82357.3	68562.5	48207.8	57013.4	49602.3	57952.4
FBgn0029155	11576.4	11302.3	10900.5	27680	38433.2	33388.1
FBgn0025454	10085.8	13433.7	16003.2	30439.7	39792.2	29704.5
FBgn0263396	84498.2	75676.8	75120.7	55603.7	68076.3	55320.9
FBgn0010078	64322.2	69313.1	86272	97332	81666.3	69369.7
FBgn0035619	50381.6	54943.2	36259.5	75416.4	38029.2	42808.5
FBgn0283535	124257	121709	127932	106945	113698	107045
FBgn0051233	194974	211666	206552	179944	206633	160831
FBgn0051410	6878.53	17294.9	1320.34	57294.8	7666.93	48430.6
FBgn0263120	70860.6	72274.7	67268.5	56255.5	46684.7	54219.8
FBgn0037874	63355.3	59744	64754.9	87250.9	79973	76723.9
FBgn0261552	46286.3	43407.5	29491.7	19784.7	36456.1	26870.1
FBgn0038292	19610.3	22120.6	24374.1	47729.1	56023.3	33860.5
FBgn0040256	19194.8	25954.8	27858.8	4542.26	3812.42	5496.89
FBgn0001285	3221.55	3463.68	4072.09	28694.9	28153	18784.6
FBgn0031034	22554.4	41481.8	58634.2	18325	8133.56	20069.4
FBgn0035753	76845.5	79229.1	94593.7	95361.9	102199	82694.4
FBgn0037678	41353	52207.3	43562	59648.8	69965.7	53623.4
FBgn0005671	96416.8	89983	142024	112411	100995	106060
FBgn0035661	44994.3	63104.5	64923.3	79091.1	103491	72298.2
FBgn0038353	145343	157397	169777	167685	171227	135304
FBgn0032889	19713.5	21447.5	24115.3	39363.4	50779.7	32932.5
FBgn0037934	12431.6	10949.9	34255.5	35798.3	38803.7	47132.8
FBgn0035811	18064.3	25714.5	41586.6	34391	28300.9	42129.7
FBgn0002622	76049.4	75327.1	83274	91639.6	101223	83807.4
FBgn0004828	47520.7	46997.9	54420.1	65577.6	63143	58714.7
FBgn0032456	14746	15313.7	13077.4	30715.1	28070	34702.7
FBgn0031069	56964.8	48119	38292.1	26253.2	23259.3	26780.7
FBgn0263352	22329.6	21111.7	13786.2	3986.66	10492	4832.45
FBgn0285949	93415.8	96193.7	109212	106586	125596	93774.1
FBgn0003358	74640	81905.5	77820.9	93257.7	160144	86354.2
FBgn0010411	53105.1	54616.3	68414.8	66987.4	81395.7	53099.7
FBgn0262508	27867	23723	27414.5	13328.3	9231.58	12240.4
FBgn0015756	53472.2	52641.4	64806.5	79482.2	68645.1	59677.3
FBgn0030136	55069.5	59284.2	69701.9	77033.2	77285	58940.1
FBgn0004047	30098.9	40371.8	15664.3	38581.2	25397.7	55907.8
FBgn0051086	41808.3	43262.1	46735.1	31772.7	58006.5	21999.5
FBgn0053265	24140.3	22267.4	39579.2	9322.11	14665.2	6463.15
FBgn0031418	9045.67	13376.2	13071.7	27815.2	35690	25068.8
FBgn0266410	38216.1	34895.8	34388.3	16339	23993	20064.6
FBgn0054026	7476.16	9573.94	12249.5	28876.5	36266.1	19476.5
FBgn0038701	44887.6	44747.4	53220	71835.4	85351.2	51053.8
FBgn0086906	21307.9	23039.5	19084.8	5345.2	10626.7	6168.5
FBgn0031141	27.036	18.6964	41.2248	14623.4	15629.7	19026.8
FBgn0034968	66792.4	72776.8	85833.4	91657.9	83971.8	71217.5
FBgn0043783	1307.69	2566.25	4874.83	15402	17158.3	45793.1
FBgn0039768	12806.5	13426.1	4096.14	27624	18038.6	33063.7
FBgn0000261	36483.7	41619.6	40693.4	52973.1	61342.6	55255.2
FBgn0034743	56508.8	58228.2	66775	71067.8	82179.8	52675
FBgn0259176	57156.2	60198.9	57821.2	31967.6	46464.6	32977.8
FBgn0029785	92500.8	95487.4	103912	106753	110999	87938.4
FBgn0261599	92129.4	95102.3	104669	79310.4	124376	106306
FBgn0033787	46236.5	44890.7	56573	48708.7	65086.5	62021.4
FBgn0004867	81322.8	82014.2	90495.2	108080	101697	86992.4
FBgn0039472	55226	70529.7	65164.9	69492.4	55827.2	78104.1
FBgn0005593	106981	101265	120932	115764	132723	114881
FBgn0028491	104903	90613.8	101269	99639.7	118465	90973.1
FBgn0032066	27513.4	14726.5	10061.1	26148.5	78523.8	13617
FBgn0032087	45004.3	47185.6	37942.8	51827.8	37564.9	55509.3
FBgn0000370	24782	23006.3	24592.9	36645.1	41141.6	39265.6
FBgn0003942	64666.5	67649.8	78374	75010.6	86246	62881.5
FBgn0027843	7500.35	10383.4	8930.89	22601.6	23870.3	20268.6
FBgn0004403	40046.7	45531.3	48671.6	53705.4	58765.3	39404
FBgn0010100	81868.5	76503.6	65692.8	86261.5	71882.7	85726.7
FBgn0052672	30971.9	32463.2	39242.5	55286.9	37764.6	49630.7
FBgn0034247	25887	32459	41483.6	45956.3	53491.7	43610.1
FBgn0085813	15505.9	16332.3	618.371	2886.43	31127.1	3007.31
FBgn0038681	25631.5	29527.8	44005.1	28800.9	38278.1	42559.2
FBgn0038098	18357.4	30458.5	10120.7	25820.7	8802.23	27062.2
FBgn0040959	29374.6	32121.1	28418.8	16156.2	18136	13961.7
FBgn0260934	37967.1	36985.6	30249.8	20725.3	22957.5	26637.5
FBgn0002939	17064	20249.6	19644.7	32172.3	32766.3	34038.3
FBgn0034296	76313.4	83867.2	70826.4	116110	77080.6	65292.3
FBgn0003941	77410.5	79461.8	88400.8	101370	95168.5	81480
FBgn0014002	59022.4	63039.4	67726.6	75929.3	92226.8	68797.1
FBgn0030478	32011.3	31880.1	33543.2	47189.3	44993.7	43140.1
FBgn0037607	25129.2	29674.6	32157.6	42455.7	40239.6	49309.8
FBgn0037636	87484.2	79665.4	80736.4	40797.5	75804.5	44148.1
FBgn0262656	44932.4	45199.6	40359	32357.5	24634	33350
FBgn0039359	73971.9	76428.8	86051	102964	97750.6	75965.2
FBgn0036213	75658.8	76488.3	87331.2	88137.9	92485.4	65328.1
FBgn0051004	91227.3	84654.5	97816.1	86097	102791	98701.9
FBgn0039858	91885.4	92326.3	70630.6	79467.6	82496.1	83782.3
FBgn0030737	2482.33	3357.73	6975	15738.3	20305.6	15061.6
FBgn0013770	27165.5	30969.5	30671.2	46706.8	39230.6	45956.6
FBgn0030774	51111.5	52109.6	38794.8	39412.1	50170	37580
FBgn0041094	41206.4	38859.4	46338.9	18154.4	45946.2	21053.5
FBgn0036825	65466.9	67982.9	75934.9	77663.1	78468.4	58181.4
FBgn0010241	8931.13	6203.74	4782.07	14228.7	18941.8	21981.6
FBgn0035718	20285.5	18411.8	20842.6	8097.6	8329.59	10740.9
FBgn0038135	71817.6	61312.4	59603	80002.5	75457	71726.8
FBgn0264695	21045.4	21558.3	53696.4	23959	33021.3	33409.6
FBgn0032187	23008.3	19021.9	15637.9	6695.2	5973.59	8840.6
FBgn0015766	35961.4	35406.1	18290.1	28582.8	23766.9	30213.8
FBgn0015010	10936.8	20233.7	29658.9	11523.8	22713.3	9184.16
FBgn0037351	98613.8	101311	117027	108857	141646	102549
FBgn0050025	14206.7	17049	3775.5	25312.6	8479.92	19933.4
FBgn0013325	58022.1	58294	67644.1	74329.5	91560.5	60103.2
FBgn0038834	59423	65861.9	72343.7	70076	74971.1	54262.7
FBgn0037913	65914.5	78261	80437.5	87444.6	92943.6	76079.7
FBgn0011834	6068.16	6531.28	7020.81	16842.2	18504.1	23839
FBgn0261113	112167	98826.4	104397	94373.7	63420.8	105568
FBgn0037065	19825.9	30884.4	32834.4	19199.8	28072.4	17558.3
FBgn0002590	88119.6	86595.5	97981	95939.4	112080	86325.6
FBgn0053181	44094.3	42338.3	21297.2	28637.7	20900.9	17899.5
FBgn0034871	93962.2	95148	79382.9	55509.9	86274.9	96182.5
FBgn0036831	13226.3	9364.13	13698.1	29335.8	19926.8	24836.2
FBgn0017579	71783.4	73588.3	82808	77987.2	101005	67325
FBgn0285948	88123.8	90968.4	99144.4	93875.4	116036	79064.4
FBgn0029897	73733.6	75336.8	83143.5	95662.8	112944	76920.7
FBgn0043471	37750.1	41008.1	28600.8	32704.8	40417.6	24709.8
FBgn0267497	465455	455901	2999.1	2012.83	12804.7	2839.11
FBgn0050031	16918.8	20665.8	3829.32	31351.1	9721.06	18703.5
FBgn0038740	59974.4	50100.8	41048.4	48706.2	39198.1	36307.2
FBgn0002579	54745.8	60304.2	65632.1	62442.7	72037.8	46069.9
FBgn0011556	28485.3	27395.8	22582	15685.9	21599.7	16519.3
FBgn0259101	61577.3	51430.3	43878	41153.3	40600.4	31960.2
FBgn0086558	39708	42791.2	70744	53611.6	50734	51545.3
FBgn0034501	19976.8	17033.8	18523.7	6050.66	7752.31	9552.76
FBgn0086710	39444.8	41260.9	51473.7	48513.7	51877.7	39593.6
FBgn0038257	1673.39	2812.77	4934.38	26047.3	32777.2	10275.7
FBgn0263598	139229	138551	149015	150733	145111	154078
FBgn0004404	21320	22804.8	25413.9	33611.3	33391.7	29254.7
FBgn0032076	16729.6	18479.7	19006.9	6023.85	7945.94	8011.53
FBgn0263081	15831.7	16833	28899.7	5796.01	8382.51	6324.77
FBgn0011272	91492.6	91943.3	108012	96927.5	107440	86887.4
FBgn0024733	84224.2	83958.6	94364.6	93807.2	115096	81377.4
FBgn0032433	24184.4	29024.4	34586.4	30486	22084.4	35849.1
FBgn0010246	109684	105647	133822	113608	114583	120057
FBgn0043470	40019.7	48360	33708.1	26730.9	27348.4	24060.8
FBgn0051072	20089.2	21492.5	31731.6	29423.6	28174.6	37491.7
FBgn0039761	53021.9	58708.1	59107.2	30560.3	32540.2	62855.2
FBgn0267519	10997.2	11345.9	306.895	1563.23	13555.1	1117.75
FBgn0086687	43885.8	54854.5	63159.8	55427	42485	53527.9
FBgn0020618	105746	99688.5	109318	122919	112186	115937
FBgn0036321	61395.2	34472	39210.5	49356.9	30480.1	35898
FBgn0011695	46553.1	56329.5	20595.2	12806.8	14656.8	17012
FBgn0021872	38643.7	36980.8	37660	49371.5	47791.1	46795.2
FBgn0016076	22476.9	25164.7	12193.4	14700.2	8917.69	16525.3
FBgn0051148	6645.16	9649.42	5214.93	27871.3	12318.8	28220.5
FBgn0267033	16035.2	14626.1	9959.22	3744.2	8797.42	4585.52
FBgn0028697	40252.3	43490.6	53299	46643.4	62515.2	40012.3
FBgn0024238	46650.6	42975.4	47068.4	34494.6	40120.6	36858.3
FBgn0004167	55739	46042.3	67127.7	60873.3	63865.8	67402.6
FBgn0010408	48580.1	50940.8	58353.7	53428.8	72605.5	43841.6
FBgn0039769	20593.6	22766	21352.1	30588.4	13788.4	33359.5
FBgn0010265	78044.4	80271.3	96128.1	86240.8	90222	78759
FBgn0004687	32339.3	32842	38968.9	42503.3	53887.4	42103.5
FBgn0033327	10857.1	9721.43	896.639	24110	1727.01	11381.5
FBgn0034225	33023	30716.1	26193.8	27900.5	19459	20475
FBgn0027348	18008.8	14101.2	17556	7311.72	10587	7836.18
FBgn0052626	13458.9	14247.3	18232.8	23761.6	19827	24978.2
FBgn0034808	21145	25944.4	32880.2	30603	20042.2	24990.1
FBgn0261602	122830	119350	127328	132704	175050	124261
FBgn0035094	61324.7	64920.1	67565.1	56394.4	58155.6	71024.2
FBgn0015622	21975.3	22130.3	22594.6	12922.5	12732.5	10714.7
FBgn0035087	17419.7	17622.4	13071.7	6955.94	6357.23	9592.13
FBgn0010217	107402	108409	101850	77758.2	104915	78976.1
FBgn0001092	34727.7	41574.6	41432	48368.7	67090.1	50466.9
FBgn0051901	14789.4	13692.7	19494.7	34422.7	27681.5	17994.9
FBgn0034394	24207.9	28651.9	13528.6	31056.2	30773.5	19692.4
FBgn0028737	35574.4	35706	35535.7	57815.1	44291.4	45063.1
FBgn0283521	29839.2	26745.5	19004.6	11774.8	15071.7	13416.6
FBgn0263234	10869.9	11902.7	12929.7	23128	32789.2	18694
FBgn0003884	42208.9	46130.9	42677.9	55721.9	84256.8	47570.6
FBgn0050489	1469.19	598.977	1179.49	10441.8	9059.6	10665.7
FBgn0284248	40372.6	38461.3	24142.8	17882.7	19172.7	16688.7
FBgn0267507	13214.2	13393.5	5090.11	95180.3	2718	4713.16
FBgn0033927	18358.2	20647.1	13412.9	29374.8	23663.4	27002.5
FBgn0016726	29132	35036.4	45751.5	41278.8	42385.2	33761.5
FBgn0013343	19057.5	16146.8	11876.2	7550.53	9458.88	4469.81
FBgn0062412	27149.1	21374.1	7830.42	9783.89	16148	9595.71
FBgn0262975	47784.7	42357.7	52474.5	36542.8	44270.9	39281.1
FBgn0033978	6204.76	6916.28	12054.8	12427.9	25747.6	15406.3
FBgn0039760	13609.1	13413.6	17889.3	19145	22085.6	30947.5
FBgn0250789	40361.2	33838.4	52829.5	37947.6	46398.4	44411.8
FBgn0020238	28258.3	27085.5	32376.3	34759	36697.8	46641.3
FBgn0002921	54626.2	48951.3	52219.2	41888	41605.9	54974.9
FBgn0031836	19029.1	17480.4	12809.5	8427.79	11167.9	7162.19
FBgn0034318	32277.4	34102.2	49839.6	25949.8	25718.8	16279.5
FBgn0036381	15201.3	18665.9	22973.6	31643.5	27026.1	20562.1
FBgn0035189	2787.55	5435.8	4257.6	17394.1	9954.38	12885.7
FBgn0085436	36877.8	36773.7	42462.7	48249.3	39503.6	55835
FBgn0030245	8587.49	8820.55	8816.37	18019.2	18919	16862.9
FBgn0035886	9838.26	9424.37	1579.14	1770.36	9920.7	127.641
FBgn0031432	2010.62	2330.13	1823.05	10437	10279.1	10424.8
FBgn0036663	28596.3	22027.1	35090.3	32528.1	26852.9	37711.2
FBgn0283536	71609.8	77667.6	77039.9	80007.4	69436.5	58684.8
FBgn0033782	18980.7	23587.2	5622.6	9687.64	4030.1	8160.65
FBgn0032167	24586.4	22689.1	19978	13040.7	15208.8	14025
FBgn0263748	22256.3	25635.5	19840.6	12274.3	14174.5	18562.8
FBgn0039756	26787.7	34869.5	31517.5	28557.3	20365.8	35113.1
FBgn0028532	16316.2	23515.2	11639.1	23054.9	14982.7	19319.1
FBgn0034582	2955.46	3919.32	6353.19	10457.7	17377.2	11991.1
FBgn0032775	20960.7	22196.8	23736.3	16823.9	13651.3	14149
FBgn0020506	162.216	145.416	272.542	8737.27	8133.56	8208.36
FBgn0033792	1328.32	1477.02	3449.14	9485.38	8425.8	15951.5
FBgn0028480	24082.7	29003	34327.6	37713.7	34827.7	39408.7
FBgn0261608	29362.5	31266.6	36493.1	44869.4	45132	30451.2
FBgn0038700	39515.2	38856	32244.6	30551.8	33798.2	27558.4
FBgn0004426	11005.1	8310.2	7688.42	1197.7	392.066	11.929
FBgn0085358	29282.8	43591.7	57280.7	51169.9	43282.4	47793.6
FBgn0003462	31940.2	35765.5	28632.9	43789.9	41387	32685.5
FBgn0285926	12083.7	11959.5	9802.33	3376.23	6375.27	3848.3
FBgn0053306	13708	14761.8	13875.6	32724.2	25388	20673
FBgn0038924	7269.84	7464.71	9622.55	15442.2	25984.6	12938.2
FBgn0036023	6283.73	8481.24	2815.88	13641.4	10685.6	2865.35
FBgn0037135	11673.1	10831.4	10822.6	17795	19888.3	20248.3
FBgn0037146	78368.8	81951.9	86560.6	89757.1	97229.8	83268.2
FBgn0036622	43304.5	43277.3	29537.5	24623	27223.3	24335.2
FBgn0003943	16093.5	9965.87	22454.9	11964.9	24967.1	13615.8
FBgn0012037	70139.9	70874.6	78829.8	77629	84932.7	78411.9
FBgn0027835	46474.2	38790.2	54031.9	44634.3	52335.9	50962
FBgn0051077	12699.1	15982.7	24300.9	13416	36487.4	17832.7
FBgn0036752	14832.8	12347.9	11759.4	19445.9	24184.2	6965.36
FBgn0010359	11586.3	14287.5	3363.25	26902.7	8785.39	16468
FBgn0013981	15850.9	16685.5	18519.1	28206.4	23652.6	24363.8
FBgn0003231	43211.3	41231.1	48908.6	47545.1	36809.7	54815.1
FBgn0016917	19439.6	17914.6	30682.7	23759.1	22893.7	27117.1
FBgn0038702	18779.3	18390.3	20239.1	48305.4	67337.9	24554.7
FBgn0034647	5943.65	9621.72	1196.66	9911.82	1544.21	13269.8
FBgn0010358	13967.6	18465.1	3773.21	35938.4	10943	16872.4
FBgn0031285	42180.4	41539.9	45651.8	60649.2	45537.3	54272.3
FBgn0000150	32366.4	34219.3	36116.3	40585.5	39759.8	26865.4
FBgn0264750	38832.2	41304.5	40242.2	46153.6	31133.1	33953.6
FBgn0037973	7012.28	9636.95	11257.8	16983.5	19331.5	13762.5
FBgn0037386	6077.41	5792.42	4851.93	11878.3	14488.4	14071.5
FBgn0028476	14602.3	14350.5	8711.02	4614.15	7041.55	10569.1
FBgn0028473	32638.8	27596.6	30735.4	46560.6	28475.3	44799.5
FBgn0030396	26944.2	26021.9	30165.1	36366.1	30089.2	38827.8
FBgn0038349	13611.2	13842.3	18325.6	22450.6	22228.7	25388.5
FBgn0031533	14417.3	12163	11584.2	3343.34	7810.04	2719.82
FBgn0034145	15968.3	20465.6	8635.44	6357.7	4758.91	9655.35
FBgn0026409	70042.4	69702.9	66553.9	73362.1	83010.9	78117.2
FBgn0031913	23078.8	25780.3	18761.8	15142.5	19428.9	15903.8
FBgn0011211	106432	104447	97766.8	91243.6	97262.3	96693.1
FBgn0054040	3314.76	4976.01	4032.01	11105.9	18074.7	9452.56
FBgn0034335	12819.3	13958.6	7777.74	1816.66	3110.07	2006.46
FBgn0031969	30253.3	29773	25502.1	22729.6	17152.3	23537.2
FBgn0085359	38121.5	40990.8	31569	43591.3	39430.2	31814.7
FBgn0086357	35344.6	38288.1	54356	33529.6	46568	33078
FBgn0032945	2848.03	1947.89	3898.03	14702.6	7918.28	27019.2
FBgn0032387	6010.53	6261.22	5275.62	16920.2	11988.1	14135.9
FBgn0000479	12352.6	12904.7	10478	4369.24	7826.88	5310.8
FBgn0002626	29080.8	37336.7	43172.6	42215.7	41129.6	34618
FBgn0030776	28219.9	33455.5	26429.7	24005.3	31255.8	23731.6
FBgn0035779	50548.8	58393	43636.4	42673.8	49912.6	46040.1
FBgn0023213	46064.4	41617.5	51628.3	41113.1	38694.2	48023.9
FBgn0028550	18333.2	16219.5	13473.6	6937.67	13315.8	9312.99
FBgn0283472	37592.1	33670.1	28703.9	25804.9	23457.8	24229
FBgn0039470	13809.7	15624.6	19776.4	25058	22761.4	21226.5
FBgn0025814	10398.2	11846.6	9303.06	20915.3	20322.5	14670.3
FBgn0034758	36337.8	40111.4	43468.1	33300.6	30798.8	37614.6
FBgn0034052	22604.9	24458.4	23411.1	18513.8	9498.57	8333.62
FBgn0051522	20425.7	19907.5	23590.9	11797.9	13679	15742.7
FBgn0053113	24344.5	24744.3	28257.3	21520.9	28316.5	18215.6
FBgn0039300	53147.1	56119	64496.1	55505	59882.6	43277.3
FBgn0031910	7078.45	8544.95	22803	15274.1	11335	15035.3
FBgn0034317	986.814	2479.7	2024.59	50566.8	31344.8	7249.27
FBgn0000116	29145.5	23547.1	26352.9	28663.3	207387	33055.3
FBgn0051523	35642.7	37559	34848.7	20803.3	20415.1	31654.9
FBgn0032075	98845.7	104382	101107	122316	106686	107781
FBgn0033760	24876	18399.3	9777.14	8519.17	11260.5	5845.22
FBgn0004432	32303	34751.8	39365.1	41414	57539.8	40312.9
FBgn0040364	20085.6	21408.1	24479.5	14769.7	18702.5	14520
FBgn0259237	6542	6534.04	4635.5	14203.1	13154.6	11531.8
FBgn0051104	7736.56	9109.99	10186	15674.9	14208.2	19666.2
FBgn0020236	8810.89	9559.4	20724.6	14178.7	17929.2	17917.4
FBgn0035043	10839.3	11026.7	14515.7	20341.5	20157.7	19428.8
FBgn0002593	110028	113860	110132	116578	125647	85830.5
FBgn0028949	12011.1	11301.6	8051.43	2916.89	4235.75	2825.99
FBgn0016977	22037.2	21350.6	14508.8	10108	14369.3	12254.7
FBgn0033423	22527.4	20338.2	16330.7	15555.5	22625.5	14601.1
FBgn0285947	59527.6	63263.1	64177.8	90182.4	83712	65121.7
FBgn0004228	17731.3	18409	19253.1	26194.8	29266.6	23316.5
FBgn0266455	177.157	3769.06	7793.77	3027.77	6997.05	190.864
FBgn0032253	29539	25018.6	31424.7	26599.3	32768.7	19113.9
FBgn0052687	28359.3	27174.9	26744.6	32932.6	33831.9	33860.5
FBgn0014018	16408	15488.9	18937.1	12537.5	9723.47	21892.1
FBgn0019643	15508.7	17885.5	20655.9	27744.6	23536	24281.5
FBgn0042086	16701.1	20624.2	29204.3	26116.8	24625.6	27891.3
FBgn0036921	15214.9	15272.9	18684	21581.8	27226.9	20057.5
FBgn0031813	76526.1	70091.4	72049.4	65758	68206.2	64340.4
FBgn0040384	19677.2	19761.4	17257.1	11836.9	15893.1	12782
FBgn0003074	10887.7	11655.5	12952.6	15873.5	18512.5	20335.4
FBgn0002069	12736.1	11389.6	11224.6	17440.4	21392.8	17668.1
FBgn0015778	24625.5	23103.2	19495.9	15522.6	21965.3	16156.7
FBgn0023541	9212.16	11477.5	10087.5	3855.07	5194.27	3764.8
FBgn0024289	2779.02	3235.17	5236.69	7482.3	9462.49	9488.35
FBgn0037328	57908.3	57395.9	67197.5	58301.3	64906.1	52595.1
FBgn0011726	24405	26323.1	27545	34231.4	38475.3	23255.6
FBgn0039349	5100.55	4873.53	7397.56	8912.72	12997.1	11301.6
FBgn0250788	41322.4	35223.3	51218.3	37538.2	42236	43722.3
FBgn0000273	15825.3	11989.2	15976.9	7819.8	13639.3	9549.18
FBgn0035371	7588.58	8024.91	8367.48	13418.4	14668.8	15007.9
FBgn0243512	16166.8	17153.6	12072	8450.94	8769.76	15084.3
FBgn0031645	14817.9	10883.4	12082.3	9870.4	5028.3	5493.32
FBgn0012036	16228	15501.4	18791.6	22355.5	32482.5	20306.8
FBgn0025683	32227.6	32765.1	35569	40827.9	29996.6	42538.9
FBgn0038481	20645.5	22929.4	14783.7	16877.5	20811.9	24999.7
FBgn0003328	18565.2	18058	25300.6	19392.3	23270.2	25789.4
FBgn0038680	1650.62	1676.44	4077.82	8667.82	7042.75	8488.69
FBgn0035542	19239.7	23278.4	22537.4	14892.7	18575	16512.2
FBgn0038845	35191.6	36724.6	26481.2	35162.3	52895.2	30708.9
FBgn0026315	3694.68	5094.42	9157.62	13981.3	13348.3	12167.6
FBgn0031245	26271.2	26678.4	22942.7	19901.6	24005	17148
FBgn0032373	48992.8	44878.3	36677.4	42065.9	41776.6	38886.2
FBgn0031968	8681.4	10978.2	8096.09	14878.1	16751.8	11768
FBgn0030349	15407	15598.3	7879.66	2363.73	3073.99	3510.71
FBgn0036043	19080.3	13640.1	25567.4	10690.4	12759	15745.1
FBgn0031248	11699.5	17629.3	16194.5	19120.6	13688.6	10241.1
FBgn0086347	32198.4	28575	39462.4	26269.1	26074.8	30844.9
FBgn0266717	12300	10823.1	16934.2	14986.5	10540.1	20327.1
FBgn0000565	15508.7	14258.4	8360.61	10511.3	11675.4	7863.61
FBgn0013733	34386.2	30009.1	39678.8	33785.5	36683.4	44195.8
FBgn0035620	32638.1	35316.1	21668.2	66186.9	29433.8	30174.5
FBgn0087007	30791.9	27321.7	35301	34818.7	29463.8	46260.8
FBgn0038745	9954.23	9603.72	15784.5	14444.3	11766.8	16525.3
FBgn0025709	23009.1	13658.1	9519.49	7831.99	10226.2	5391.92
FBgn0001124	13632.5	16481.9	16539.1	20816.7	28146.9	22285.8
FBgn0040259	5923.73	6348.47	9709.58	9476.85	14069.9	12116.3
FBgn0263593	28964.1	27951.1	30002.5	21427.1	20991.1	25259.7
FBgn0037007	10301.4	11649.9	16747.6	15615.2	10054.2	16247.3
FBgn0010909	11548.6	10371	14116	5088.11	9116.13	5839.26
FBgn0031930	23929.7	27549.5	18232.8	14995.1	14336.9	13220.9
FBgn0003261	37056.4	30522.9	37315.3	32819.3	24026.6	35894.4
FBgn0035906	5505.38	6345.7	7746.82	11980.7	14621.9	10651.4
FBgn0052190	11784.8	11376.4	13171.3	18796.5	16731.3	17396.1
FBgn0014133	16760.2	15195.3	19412.3	12212.2	13807.7	20688.5
FBgn0030688	26912.9	31792.2	34816.6	36898.5	52201.2	31305.3
FBgn0026160	12911.1	11289.2	9504.6	4432.6	8864.77	5696.11
FBgn0014906	13947	13579.8	13926	8600.81	6323.56	8353.9
FBgn0031453	17926.3	21102.7	24247	27292.5	26667.7	23181.7
FBgn0039737	31307	24346.2	27421.3	21639.1	25041.7	29885.8
FBgn0011230	9474.69	7804.71	13504.5	15012.1	13398.8	21675
FBgn0030040	57095	54558.2	57286.4	60091.1	80766.7	52479.4
FBgn0000064	56403.5	55511	48503.2	51079.7	47159.7	46906.1
FBgn0023526	10012.6	8677.21	6198.6	3072.85	5455.24	3066.95
FBgn0039830	67276.2	66691.4	116011	64053.4	68978.3	119741
FBgn0267378	10223.2	10834.2	12857.5	16622.9	14359.7	16330.8
FBgn0034488	17424.7	18300.3	14751.6	22964.7	22920.2	20335.4
FBgn0262782	25918.3	32411.9	28344.3	33837.9	42281.7	31536.8
FBgn0005664	1449.27	2621.65	2054.37	9055.28	15415.6	6371.29
FBgn0034490	16242.2	14572.1	5699.32	10112.9	4875.56	5456.34
FBgn0033912	87285	92140.7	96322.8	95171.8	96442.1	69417.4
FBgn0032479	7692.45	7125.41	9106.09	13128.4	12607.4	16303.4
FBgn0063497	15345.8	17193.8	20562	9318.45	15367.5	11762
FBgn0033226	16773.7	18306.5	15028.7	12856.7	10876.8	11369.6
FBgn0087013	20845.5	16927.2	21282.3	29797.6	21894.3	32115.3
FBgn0028940	1726.75	1730.46	2754.04	7755.23	8893.63	6085
FBgn0034588	29660.6	26361.9	26304.8	37060.6	37679.2	28354.1
FBgn0033246	7212.92	7779.78	12013.6	13195.5	10680.8	14829
FBgn0261802	12013.2	10546.8	17338.4	14922	13092.1	19487.3
FBgn0020386	15638.2	12534.9	16179.6	8676.35	8627.85	10082.4
FBgn0035252	14220.9	14748	13498.8	18442	21361.6	19523
FBgn0053109	253.285	3879.16	7569.32	1772.8	8340.41	103.783
FBgn0265512	7866.76	7725.77	11196	13151.6	11308.6	14638.1
FBgn0000568	22384.4	19350.1	20262	10871.9	14979.1	15939.6
FBgn0023143	11762.1	10770.5	14103.5	15806.5	19647.8	17032.3
FBgn0004401	2840.91	2490.78	9926.01	7933.11	2667.49	7907.75
FBgn0053503	498.743	790.788	1400.5	8508.21	5144.96	8717.73
FBgn0052103	17462.4	13843.6	14269.5	6053.1	9018.71	10478.5
FBgn0031980	31183.9	33131.4	39232.2	30436.1	35679.2	24029.8
FBgn0004512	16250.8	21480.8	23730.6	13124.8	21277.4	18333.7
FBgn0010348	37493.2	37738.3	40622.4	32128.4	34941.9	32523.3
FBgn0037782	21799.5	26990.7	28148.5	24051.6	22761.4	15544.7
FBgn0038790	1289.9	2400.06	6060.04	6461.27	7591.16	678.762
FBgn0015245	14402.4	12167.9	10914.3	17330.8	19570.8	16100.6
FBgn0000319	25571.1	24076.1	28697	26164.3	30729	31950.7
FBgn0039620	9371.53	11884.7	11515.5	5015.01	6384.9	7251.65
FBgn0051041	5437.79	6100.57	2125.37	18005.8	21128.2	6583.63
FBgn0262511	50058.6	52620	55909.9	63178.6	55191	57735.3
FBgn0005666	11348.7	11509.4	16771.6	5340.32	12084.3	6970.13
FBgn0031571	12319.9	13364.5	10999	7115.56	7241.19	15064
FBgn0027073	643.172	848.263	1029.47	9219.76	5565.89	9105.42
FBgn0033224	8237.44	8328.9	9936.31	11727.3	14440.3	15747.5
FBgn0038136	54247	51221.9	51827.5	44421.1	66991.5	49150
FBgn0011770	2590.48	3530.16	3612.89	9256.32	12263.5	7603.56
FBgn0286213	52137.5	52052.2	56512.3	68246	57147.8	45844.4
FBgn0030594	18471.3	18605	3486.93	7806.4	7772.76	8543.57
FBgn0025620	12038.1	13280	25105.9	7261.77	8238.19	9908.25
FBgn0086904	31215.9	30646.2	32210.3	44731.8	34664.1	36457.5
FBgn0262739	23652.2	24003.4	23763.8	12776.3	19112.6	10315
FBgn0035679	4504.34	5793.11	7242.96	10785.4	12339.2	9357.13
FBgn0036320	12396.7	10748.4	15610.4	17385.6	22038.7	15217.9
FBgn0010352	36926.2	27681.1	32451.9	25745.2	27473.5	32159.5
FBgn0027556	34796.7	32453.5	27364.1	36300.3	28590.7	33675.6
FBgn0019624	34886.4	38065.9	35841.5	41790.5	43847.6	37628.9
FBgn0029870	17281.7	17202.8	21681.9	23026.9	17754.8	25944.4
FBgn0030520	5148.22	4768.97	9140.45	9301.4	10081.9	13478.6
FBgn0267385	28824.6	33341.9	30435.3	32364.8	35366.5	35682.1
FBgn0035422	90021.3	89949.8	108560	112141	93749.4	88892.7
FBgn0038037	34884.3	44651.2	47840.2	42915.1	53888.6	47286.7
FBgn0053080	7153.87	6412.86	7329.99	11099.8	14104.7	13408.2
FBgn0033391	9749.32	15046.4	9103.8	4425.29	4890	6835.33
FBgn0052473	80313.3	77134.4	78104.9	54201.3	66438.3	79781.3
FBgn0028670	36989.5	35440.8	30588.8	27642.2	34269.7	33248.6
FBgn0032715	17591.2	17670.2	17268.6	29716	30279.2	22037.7
FBgn0261793	10072.3	9363.43	10279.9	3359.18	6140.76	3256.62
FBgn0031294	17426.8	16013.1	25628.1	11425.1	17656.2	12822.5
FBgn0087002	11831.8	11179.8	6712.77	6351.61	2251.37	10787.4
FBgn0025700	10424.5	12309.2	15667.7	9251.44	14328.4	8660.47
FBgn0260960	23186.2	24741.6	20688	16391.4	14314	22431.3
FBgn0039890	23816.6	24356.6	27328.6	20476.7	19552.8	18825.2
FBgn0036576	12816.5	12722.6	11392.9	7925.8	5683.75	8042.55
FBgn0029608	14295.6	15625.3	12856.4	12270.7	7099.27	8599.63
FBgn0031830	17272.4	19849.3	19474.1	15060.9	23265.4	14197.9
FBgn0051288	11846.7	11830.7	8101.81	15930.8	15325.4	10542.9
FBgn0032949	38339.2	42639.6	44672.8	47419.6	43397.8	54092.2
FBgn0034436	43892.9	42893	48058.9	36079.8	46515.1	41750.4
FBgn0000044	36940.4	35931	53838.4	28350.1	32193.9	36425.3
FBgn0086450	15951.2	14950.2	8898.82	11046.2	12036.2	9439.44
FBgn0266450	12410.2	13136	7039.13	4506.93	8268.25	6059.94
FBgn0036367	26742.2	28424.1	17909.9	16600.9	17418.1	13990.4
FBgn0001297	19845.1	16280.4	40891.5	16231.8	17384.4	27556
FBgn0045823	38576.1	36539.7	40858.3	33859.8	29442.2	36686.5
FBgn0034717	15170	15687.7	19302.4	20395.1	17015.2	23071.9
FBgn0001234	12060.9	11061.3	7458.25	6357.7	9868.99	4564.05
FBgn0030946	18022.3	17201.4	18016.4	14136.1	8347.63	10569.1
FBgn0034802	33404.4	27949	30747.9	32794.9	27021.3	28910
FBgn0035812	8035.38	6592.9	16606.7	11388.5	12721.7	8696.26
FBgn0086706	11254.8	9945.1	10590.2	16514.4	13953.2	17899.5
FBgn0032131	8946.07	10544.8	8433.9	13593.9	15329	13603.9
FBgn0035121	23775.3	21385.9	27392.7	25439.3	26518.5	21895.7
FBgn0034580	7370.15	9566.32	9896.23	5030.84	11942.4	5278.59
FBgn0267522	4803.87	4996.79	96.1911	427.664	5850.92	399.622
FBgn0030837	36058.9	36329.2	43224.2	32351.4	30674.9	36947.8
FBgn0028662	38533.4	39737.5	36094.6	36363.7	31507.2	33947.6
FBgn0000575	13428.4	10457.5	10735.6	6116.45	6566.5	6152.99
FBgn0031865	18323.3	18151.4	15948.3	6343.08	15952	7020.23
FBgn0040723	12080.1	13894.2	20985.7	8327.88	12795	9320.15
FBgn0263289	21960.3	19562.7	24730.3	20615.6	18449.9	26709.1
FBgn0053926	7885.26	5090.27	5816.13	19392.3	18197.4	4088.08
FBgn0033188	16058	19327.2	14405.8	25271.2	20566.6	16738.8
FBgn0035359	11391.4	14073.5	5869.95	7983.07	6884	9645.81
FBgn0011217	29421.6	28849.9	33353.1	27932.2	35906.5	32542.4
FBgn0037724	8588.2	8114.24	49388.4	6137.17	10155.2	27286.5
FBgn0000055	26360.1	21917	17511.4	14396.8	17439.7	19937
FBgn0053127	42215.3	52813.2	35172.7	45620	43123.6	41155.1
FBgn0019644	19169.9	21361	17879	16764.2	21372.4	15828.6
FBgn0042135	17912.1	19526.7	22601.5	15088.9	14204.6	17515.4
FBgn0265523	15650.3	13577.7	16116.6	10058	13756	10598.9
FBgn0032435	21478.7	19798.8	24668.4	16392.6	18591.8	23015.9
FBgn0264785	6514.96	6777.1	7540.7	14524.8	10173.3	15690.2
FBgn0010638	11884.5	11763.5	15956.3	9320.89	13972.4	9559.92
FBgn0024315	38270.9	34369.5	28119.9	24955.6	24315.3	24386.5
FBgn0034237	24002.3	21212.8	22720.6	27085.4	25015.2	32356.3
FBgn0020545	8975.95	9985.95	9410.7	6027.51	4718.02	5078.19
FBgn0010548	11715.1	10690.2	14639.4	6568.49	12398.2	8077.14
FBgn0040104	7080.58	7992.36	7751.4	4349.75	418.524	3254.24
FBgn0265185	57147	61540.9	59040.7	63347.9	76291.6	60520.7
FBgn0032088	14424.4	17054.6	10120.7	14356.6	9221.96	11432.8
FBgn0266098	21609.6	20386.7	18315.2	13584.1	17532.3	16092.3
FBgn0032614	10051	8855.86	8831.26	4032.96	4590.53	4703.61
FBgn0050047	9948.53	10715.1	7557.87	5671.73	5321.75	8845.37
FBgn0262559	36388.3	39980.5	35149.8	41396.9	44059.3	41226.7
FBgn0261618	25448.7	22422.5	26072.4	17647.6	19560	26044.6
FBgn0050160	15083.2	18498.4	25570.8	20139.2	20368.2	22698.5
FBgn0283427	11644	12647.1	16599.8	12542.4	9359.06	18498.3
FBgn0031004	10759.6	12878.4	10561.6	14501.6	14944.2	16742.4
FBgn0034258	20257.1	17008.9	18329	22502.9	20768.6	24867.2
FBgn0033663	25319.9	27753.1	29483.7	26894.1	38807.3	25155.9
FBgn0014903	7305.41	9625.88	6836.44	15417.9	8656.71	15106.9
FBgn0001128	21063.9	23396.1	25017.7	27026.9	31865.5	27529.8
FBgn0012034	12615.8	16285.3	18695.4	14634.4	14181.7	18830
FBgn0032235	49692.9	54187.7	52937.2	55827.9	65820.1	51706.4
FBgn0031897	17249	17040	13868.7	12111.1	10428.2	12785.5
FBgn0011661	58372.8	56481.8	57587.6	47705.9	55376.3	43849.9
FBgn0029994	23003.4	25355.1	22303.7	18306.7	26664.1	21262.3
FBgn0002780	12307.1	9735.98	10735.6	12446.1	7799.22	8231.03
FBgn0266526	26422.7	29336	28249.3	21497.8	24552.2	24195.6
FBgn0035020	5908.08	6753.55	7919.74	9104.01	11658.5	10806.5
FBgn0039091	11127.4	12419.3	15442.1	8368.09	5440.81	11737
FBgn0040309	42620.8	41702.7	39883.8	39722.8	31251	37679
FBgn0003557	18891	19261.4	18154.9	12554.6	12055.4	16012.3
FBgn0039831	13423.4	12459.4	10131	8483.84	5985.61	8691.49
FBgn0044826	24684.6	20381.8	22906.1	17474.5	18648.4	19709.1
FBgn0024734	8427.4	7956.36	9599.64	10748.9	17872.7	12437.2
FBgn0030519	38088.7	42111.2	38274.9	34331.3	35977.4	30875.9
FBgn0026252	17507.9	14549.3	14160.7	18092.3	12878	18460.2
FBgn0003209	9789.88	8966.65	9194.27	4488.65	4137.13	6095.73
FBgn0051821	1610.78	2456.85	6376.1	4565.41	6629.03	3906.76
FBgn0025836	17919.9	15162.1	19871.5	14266.4	12577.4	18153.6
FBgn0034877	28715.8	31867.7	28655.8	34026.7	27849.9	25641.4
FBgn0031516	12759.6	13865.8	8665.22	11297.2	7157	14060.7
FBgn0027932	7961.39	7121.94	7623.15	14978	13925.5	10644.3
FBgn0036449	21036.1	18935.3	12354.8	9034.56	9747.52	9212.79
FBgn0031929	17934.1	18625.8	15254.3	21787.7	26767.5	19088.8
FBgn0036767	10344.1	14197.5	9119.83	13168.7	10665.1	15686.7
FBgn0086355	10954.6	12311.2	13267.5	14968.3	20493.2	16155.5
FBgn0027493	20355.3	20687.2	21670.5	24414.6	24523.3	26567.1
FBgn0002578	15249.7	17419.5	18393.1	20152.6	19487.8	13266.3
FBgn0019936	66374.1	67579.9	64997.7	77871.5	68823.1	57128.1
FBgn0050011	5983.49	18348.8	17820.5	5739.96	19106.6	20869.8
FBgn0034999	4177.77	5689.94	5639.78	7934.33	9859.37	9710.23
FBgn0039085	4135.8	3917.24	3822.45	8263.31	7393.92	9083.95
FBgn0033079	8989.47	7218.19	7325.41	3537.07	4238.16	3356.83
FBgn0260767	5731.63	5874.82	7481.15	1350.01	2091.42	3398.58
FBgn0004657	15343.6	14708.5	16990.3	16841	21360.4	20496.5
FBgn0050272	4523.55	4177.61	4649.24	1022.25	583.288	746.757
FBgn0052368	374.235	445.944	1121.08	12628.9	15397.6	3471.35
FBgn0029762	12345.5	10744.9	9696.98	6977.88	5348.21	9347.58
FBgn0035360	28544.3	28136.7	25765.5	27148.8	33969	32890.7
FBgn0004656	19519.3	19684.5	14492.8	12112.3	14961	13581.2
FBgn0023507	12073	10891	11934.6	18848.9	14504	16596.9
FBgn0051259	14541.1	11303.7	6716.2	5930.04	6921.28	3968.79
FBgn0263006	28434	25907.7	32692.4	29763.5	27510.7	31246.9
FBgn0004868	19339.3	21167.1	21799.9	24900.8	34414	24416.3
FBgn0000473	170.042	341.382	277.122	4591	3826.85	7430.59
FBgn0053126	8469.38	12199.1	9691.26	12139.1	15280.9	13411.8
FBgn0029896	2164.3	3203.32	11365.4	344.812	10792.6	1307.42
FBgn0035049	15261.1	15099.8	14453.9	10449.1	12071	11388.6
FBgn0036945	24506	26223.4	25878.8	21897.4	27848.7	21446
FBgn0039941	12738.2	13151.2	17408.3	9690.07	10091.5	13766.1
FBgn0261243	7513.87	6233.52	7505.2	13455	11173.9	10530.9
FBgn0038294	15332.3	17954.8	24232.1	21726.8	21643	22804.7
FBgn0014037	14442.9	8889.1	13580.1	9068.68	12917.7	11441.1
FBgn0030641	2330.79	3583.48	6014.24	7243.49	7788.39	3934.19
FBgn0046302	62708.6	77780.5	62939.9	60454.2	59282.5	57854.6
FBgn0023083	9860.31	8950.03	10395.5	5847.18	5791.99	7652.47
FBgn0052549	8305.03	9074.68	10652	6547.77	4429.38	10377.1
FBgn0040773	12468.6	15751.4	13604.2	9969.09	13190.7	9465.68
FBgn0040349	3060.05	4234.39	6995.61	8047.65	10042.2	8635.42
FBgn0261794	13999	12165.1	15238.3	11373.9	11155.8	15252.5
FBgn0010488	23055.3	21164.3	24295.1	20983.6	25835.4	25142.8
FBgn0023458	12206.8	10464.4	15832.6	14293.3	15369.9	18559.2
FBgn0284235	16337.6	2760.14	2786.11	15618.9	3968.76	5192.7
FBgn0037354	9663.94	11569.6	10550.1	16053.9	13972.4	14155
FBgn0025800	10265.1	10780.9	12601	14727	12043.4	14817
FBgn0265082	10437.3	9829.46	14836.3	11500.6	12347.7	15375.3
FBgn0261955	79140	57924.9	57860.1	61505.7	60986.6	60415.7
FBgn0001235	10295.7	8809.47	8365.19	3253.17	7169.03	3201.75
FBgn0259175	37269.8	30972.3	33773.4	31405.9	27140.3	30205.5
FBgn0066101	13402	14394.8	15750.2	13176	7016.29	8940.8
FBgn0031011	15462.5	17400.1	10397.8	11923.4	11656.1	9627.92
FBgn0036821	4914.86	6113.72	7728.5	9665.7	7308.53	10751.6
FBgn0262007	31450.7	24628	24973	28177.1	24984	3837.57
FBgn0034736	1892.52	1848.87	2451.73	5439.01	6454.65	5399.08
FBgn0003149	8430.96	8785.92	17593.8	9283.12	11652.5	12332.2
FBgn0250753	26469.7	24999.2	26127.3	23603.2	22581.1	22145
FBgn0038271	41861.7	43733.6	36449.6	47727.8	45307.6	41774.3
FBgn0265081	3631.36	5221.83	2854.81	10861	2472.66	8672.4
FBgn0266819	6778.21	10288.6	7248.69	2762.15	9521.42	10338.9
FBgn0050015	12127.8	9591.94	15860.1	13100.4	7682.56	12907.2
FBgn0015268	17319.4	14438.5	15195.9	18767.3	12118	13811.4
FBgn0034628	28467.5	29919.1	28454.2	23588.6	23617.7	26425.2
FBgn0039321	10926.8	12621.5	9268.7	7420.16	3933.88	7750.29
FBgn0266448	4325.76	4599.31	10171.1	5669.3	8104.69	6807.89
FBgn0011016	13439	14196.1	16173.8	10691.6	13021.1	9695.91
FBgn0261283	14830.7	14031.3	17524	16572.9	13679	19315.5
FBgn0035162	8707.72	7655.83	12244.9	10686.7	5630.83	11146.5
FBgn0032717	6198.36	6106.11	7790.34	10567.3	9074.03	9784.19
FBgn0032586	8611.68	8643.28	8904.55	13663.3	11836.5	13563.3
FBgn0031190	9333.11	10719.3	13252.6	14550.3	10323.6	13806.7
FBgn0028663	22923.7	25101	25795.3	20280.6	24489.7	18102.3
FBgn0264489	6245.31	6960.6	11768.5	8828.65	8033.74	10442.7
FBgn0030747	25226.7	22736.9	27443.1	19785.9	22078.3	25556.7
FBgn0036007	14689.8	12720.5	10089.8	6986.4	9599.59	13059.9
FBgn0031263	8551.91	8957.65	9731.33	11237.5	15525.1	13504.8
FBgn0087035	15091.8	14288.9	18039.3	13537.8	10870.8	11633.2
FBgn0037936	2389.13	2420.84	2931.54	5870.33	5822.05	7097.77
FBgn0035146	2113.79	2465.15	4090.41	6873.09	7914.67	3937.77
FBgn0264270	11727.2	10192.3	10078.3	5335.45	8399.34	6144.64
FBgn0030674	7439.17	6813.8	11333.4	10770.8	10795	13674.2
FBgn0038466	27719	24546.3	30035.7	24828.9	22104.8	27986.7
FBgn0031561	6218.28	11512.1	2558.23	6383.29	2958.53	4472.19
FBgn0032138	11436.2	9598.18	10920	18015.5	9341.02	15749.9
FBgn0033659	13629	14519.5	12460.2	11104.7	15905.1	8783.34
FBgn0266696	21384	19485.8	29298.2	22136.2	22145.7	28690.5
FBgn0041092	13767	12591.7	13183.9	8023.28	9763.15	10952
FBgn0262475	12312	10434	12027.3	8625.18	8499.16	10348.4
FBgn0031514	14823.6	14291.7	16902.2	10781.8	11422.8	12857.1
FBgn0043884	14670.6	12674.1	15796	11481.1	12039.8	15436.2
FBgn0040793	11469.7	14413.5	14132.1	10578.3	12037.4	9539.64
FBgn0265186	14688.4	13550	14990.9	11607.9	10708.4	17304.2
FBgn0025680	4084.57	4142.29	5644.36	6223.68	8560.5	7518.86
FBgn0026718	2505.81	2745.6	4117.9	4658.01	8665.13	6118.4
FBgn0033981	3372.38	3869.46	3751.45	8073.23	9731.88	6621.8
FBgn0041180	5979.22	6400.4	4977.89	9346.48	8007.28	11283.7
FBgn0001142	2467.39	2492.85	3717.1	6918.17	6589.35	6445.25
FBgn0031374	11197.2	10417.4	9915.7	6874.31	6389.71	8362.25
FBgn0029091	19267.4	21756.4	20785.3	16739.8	16710.9	21632.1
FBgn0035358	17316.6	20372.1	8056.01	4859.05	6446.23	6309.26
FBgn0034085	14933.1	15182.9	18286.6	18515.1	15798.1	20149.3
FBgn0262579	22743	19962.2	19924.2	18095.9	18466.8	23495.4
FBgn0023095	8157.04	7709.15	8715.6	11698	10466.7	12830.9
FBgn0005585	44170.4	43135.4	42249.7	45551.7	57785.2	39011.5
FBgn0086254	20942.9	22120.6	18867.2	14597.9	20991.1	16106.6
FBgn0032067	5805.62	3728.2	2514.71	4687.25	16162.5	1821.56
FBgn0004431	2077.5	3165.23	4823.3	15777.3	14614.7	3708.73
FBgn0034971	19722.8	21025.1	20828.8	23052.5	25517.9	24115.7
FBgn0035476	1388.08	2171.55	1321.48	5894.7	4672.31	4150.11
FBgn0028381	19466.6	20171.3	21347.6	23694.6	27708	21572.4
FBgn0038224	18957.2	20211.5	16543.7	15472.7	16542.5	14333.9
FBgn0025621	2563.44	2115.46	2241.02	5439.01	5510.57	6195.94
FBgn0261393	7343.83	7004.92	8282.74	9961.78	12962.2	10612.1
FBgn0033124	22597.8	24489.5	30303.6	23553.2	24928.6	27226.8
FBgn0002567	7784.94	7849.72	6981.87	4026.87	4031.3	4343.36
FBgn0032116	3297.68	3757.98	7021.95	6358.92	4383.68	7306.53
FBgn0085205	16719.6	20121.5	21306.3	23751.8	19772.9	23034.9
FBgn0020912	8745.43	7045.08	10068	12122	8981.43	12609
FBgn0015795	14662	14974.4	17191.9	18550.4	14246.7	19135.3
FBgn0041630	10920.4	11413.1	11553.2	14037.4	21454.2	21286.2
FBgn0024807	9293.27	8157.86	5108.44	3221.5	2707.18	4076.15
FBgn0015575	5750.13	5847.13	6618.87	9102.79	8847.93	11107.1
FBgn0028327	24017.9	23159.3	35003.3	23909	27876.3	21512.8
FBgn0001257	6807.38	10139.7	6884.54	2273.57	5549.05	3637.16
FBgn0040319	29420.9	29052.1	30207.4	25161.5	21908.8	31512.9
FBgn0259700	7868.19	7660.68	11541.8	8571.56	10202.1	12049.5
FBgn0053526	9751.46	8387.07	6259.29	3186.16	4574.9	4737.02
FBgn0262515	83586	84935	81084.5	81980	74399.8	84317.9
FBgn0036493	8058.15	6957.14	5134.77	2963.19	3321.73	4381.53
FBgn0003137	1177.49	1083.7	4385.86	2322.3	5698.18	3148.07
FBgn0033448	26994	23584.5	36621.3	28831.4	30192.7	29640
FBgn0261439	28354.4	25157	24955.9	25990.1	29455.4	27579.9
FBgn0086708	12988.7	9796.22	16227.7	7111.9	11817.3	12523.1
FBgn0031950	10454.4	9653.57	12711	11601.8	13776.4	13726.7
FBgn0040069	8622.35	8623.89	2955.59	5610.81	5439.61	9971.47
FBgn0261556	17577	15943.9	13701.5	11713.9	11200.3	11036.7
FBgn0033476	9352.32	10335.6	11975.8	13513.5	13407.2	17411.6
FBgn0028331	23310.7	22149.7	21967.1	27766.5	20317.7	33063.7
FBgn0051091	5212.97	1686.83	2039.48	6724.44	5037.92	3417.67
FBgn0052407	4504.34	3324.5	11144.4	5739.96	10603.8	5261.89
FBgn0003891	11856.7	9676.42	12720.1	14539.4	15027.2	20267.4
FBgn0265434	32136.5	30169.8	35106.3	33322.5	32600.4	27195.8
FBgn0032779	8141.39	9388.36	9446.2	5936.13	5592.35	6535.91
FBgn0035006	5507.52	5752.95	4176.3	2685.39	1710.18	2016.01
FBgn0011747	12633.6	11865.3	13972.9	10645.3	10200.9	13778
FBgn0004876	30702.2	24189	21057.8	21651.3	17900.3	21731.1
FBgn0264490	8482.19	9633.49	9039.67	3217.84	7061.99	4270.59
FBgn0039670	2756.25	2546.86	3726.26	5883.74	11599.6	5743.83
FBgn0042101	5925.15	5419.88	10700.1	4081.7	4138.34	8921.72
FBgn0052483	8366.93	9912.55	9464.52	12721.5	15063.3	11042.7
FBgn0034642	4284.49	6272.99	6039.43	9939.85	9149.8	7441.33
FBgn0038738	5744.44	6266.06	7013.94	8106.13	10530.4	10239.9
FBgn0046874	1705.4	1781.01	7382.67	3588.24	4880.37	3866.2
FBgn0010228	6730.54	7416.24	9828.67	9500	10187.7	6224.57
FBgn0015513	5612.81	5115.89	8850.73	7124.09	6701.19	9836.67
FBgn0263346	21403.3	16892.5	30413.6	18795.3	19446.9	21889.8
FBgn0031998	7363.04	6932.9	5468.01	3839.23	2265.8	3999.8
FBgn0005632	12675.6	10776.7	15768.5	14685.6	15177.5	19110.3
FBgn0040777	7269.12	3664.49	9230.91	10589.3	6839.5	9929.72
FBgn0035397	26163.7	24418.2	33394.4	22544.4	25867.9	27508.3
FBgn0266449	17831.7	17746.3	15824.6	13138.2	12887.7	13277
FBgn0032839	2367.78	2751.83	2559.37	8442.41	5247.18	8667.63
FBgn0036728	13017.1	16418.9	14476.8	13256.4	11406	10201.7
FBgn0026418	18459.9	15282.6	15065.4	17369.8	16555.7	18535.3
FBgn0037203	22146	16916.8	10704.7	10724.5	12523.2	9474.03
FBgn0022959	12899.7	9903.55	14895.9	15960	18157.7	15931.2
FBgn0036258	10127.8	9396.67	10544.4	16178.1	12038.6	15653.3
FBgn0038878	1424.37	1686.83	2622.35	4204.76	5837.69	4735.82
FBgn0035917	5457.71	5941.3	10149.3	7429.91	8511.19	8976.59
FBgn0001941	29551.8	28865.2	23676.8	28737.6	23097	31085.8
FBgn0039045	6570.46	6338.77	4553.05	2932.73	2075.78	2377.45
FBgn0020306	14888.3	11091.1	14536.3	13127.2	8702.41	15806
FBgn0035583	16257.9	16977	18209.9	24253.8	20003.8	19591
FBgn0266486	6617.42	8630.12	5709.63	3595.55	3531	4812.17
FBgn0261014	20005.9	20202.5	20897.5	23221.8	26563	22535.1
FBgn0033777	22725.9	25431.9	22413.7	25305.3	20719.3	35610.5
FBgn0016926	14067.3	13124.9	9804.62	8173.14	7997.66	9378.6
FBgn0034398	38262.3	36888.7	35666.3	38670.1	33585.3	41437.9
FBgn0031170	11642.6	8664.74	14264.9	13020	14633.9	27668.2
FBgn0015019	9751.46	8283.89	8634.3	11622.5	12864.8	11072.5
FBgn0262872	24334.5	21225.3	24073	22061.9	20798.7	24784.9
FBgn0039774	13387.8	9305.27	10699	12853.1	17581.6	10403.3
FBgn0032833	31602.2	37099.9	30444.5	31933.5	33427.8	25993.3
FBgn0029975	9749.32	11514.9	10773.4	7594.39	9557.5	7514.09
FBgn0042105	3597.21	3699.81	2834.2	6575.8	7385.5	6241.27
FBgn0263773	31445.7	30469.6	31013.6	48549.1	37888.4	33010
FBgn0051446	12686.3	11493.4	13746.2	9720.53	11780	9452.56
FBgn0261985	11456.9	12049.5	10816.9	7931.9	7324.17	9732.89
FBgn0032482	5955.03	5455.89	13103.7	3400.6	3208.68	6355.78
FBgn0051087	6729.12	6359.55	9678.66	9563.36	12448.7	8148.72
FBgn0023215	9802.68	9179.24	9550.4	3114.27	7227.96	5174.81
FBgn0022382	9947.11	9706.2	11889.9	7607.8	12302	8944.38
FBgn0033216	2132.29	2517.09	2597.16	6745.16	4995.83	6905.71
FBgn0015776	25171.9	27386.1	28115.3	24885	25651.4	29464.7
FBgn0037215	14449.3	14941.2	13232	17390.5	17184.7	19276.1
FBgn0038038	15613.3	16758.2	14842.1	17585.4	18976.7	18554.4
FBgn0029996	8911.21	9286.57	11616.2	12808	9052.38	13636.1
FBgn0040252	5526.01	7018.07	9875.62	4086.57	3610.37	5193.9
FBgn0035232	8109.38	7646.13	9601.93	10571	6544.85	10641.9
FBgn0002719	15929.9	19064.8	21788.4	17148	21669.4	21484.2
FBgn0032704	18435	19018.4	18529.4	27879.8	22724.2	20847.2
FBgn0015001	14383.9	15657.9	13340.8	17195.5	16241.9	11949.3
FBgn0011837	16607.2	17205.5	17244.5	10350.5	14943	12413.3
FBgn0020653	28124.5	28425.4	31325.1	30099.8	40225.2	30714.9
FBgn0264605	2312.29	2454.08	3012.84	5418.3	45.7009	116.904
FBgn0033204	3222.98	3343.89	3576.25	359.433	653.042	452.11
FBgn0001168	29879	29458.6	18658.8	28737.6	23095.8	27715.9
FBgn0036927	694.398	729.16	1519.59	2781.65	5333.78	4352.9
FBgn0085423	12297.1	15169.7	13934	14294.5	11136.6	20248.3
FBgn0002773	18649.9	20165.8	30036.8	19595.8	25738	20952.1
FBgn0038756	12794.4	15654.4	20200.1	10789.1	14653.1	14195.5
FBgn0001258	7345.25	8209.1	12382.3	11066.9	9899.05	9855.76
FBgn0052512	7500.35	5734.95	3562.51	6417.4	4540.02	3385.46
FBgn0053532	4734.14	5092.34	4089.27	22551.7	17728.3	6583.63
FBgn0041184	5066.4	3539.85	31893.1	4697	6179.24	7542.72
FBgn0034783	3153.25	4350.72	5229.82	988.136	518.344	1198.87
FBgn0004926	10722.6	9513.7	9220.61	12063.5	12130	8023.46
FBgn0004177	27391	27167.3	30845.3	24403.7	26682.1	24549.9
FBgn0034553	1768.72	1479.79	887.478	4436.26	4319.94	3911.53
FBgn0264742	6241.05	6961.98	6248.99	10156.7	13016.3	8363.44
FBgn0051974	15912.8	13370	11405.5	18424.9	16198.6	14337.5
FBgn0263594	23350.6	20093.8	23813	26170.4	26575.1	25738.1
FBgn0267506	9064.88	10082.2	2378.44	3551.69	2098.63	3744.52
FBgn0026084	11873.1	11038.5	14688.6	14098.3	20732.6	12706.8
FBgn0039923	6571.88	6036.17	5308.83	2341.8	4484.7	3049.06
FBgn0250848	7807	8751.99	8220.91	10089.7	12799.9	11078.5
FBgn0063491	5919.46	7136.48	5682.15	8620.3	12128.8	8732.05
FBgn0260003	9096.9	7668.29	12317	6887.71	7076.42	10859
FBgn0052654	6280.89	5579.14	9427.87	5357.38	7779.98	8377.75
FBgn0259749	5364.51	6110.26	7974.7	8907.85	11309.8	8332.42
FBgn0035720	16055.8	14295.1	13635.1	10719.6	9167.84	14671.5
FBgn0003870	6661.53	6248.06	7029.97	3599.2	3865.33	4207.37
FBgn0022097	29730.3	32522.7	31038.8	32833.9	30505.3	24888.7
FBgn0085261	11581.4	13068.8	21880	9843.59	11491.4	10298.3
FBgn0259979	18920.9	20930.3	20050.1	19294.9	15438.5	16901
FBgn0032946	6305.08	4440.74	1768.08	5402.46	17465	7202.75
FBgn0053533	10660	15345.6	14163	15857.7	28579.9	13099.3
FBgn0030882	9397.85	8136.4	10906.2	10756.2	15799.3	8152.3
FBgn0250823	12813.6	12091.7	12035.3	9256.32	8899.65	10126.5
FBgn0033631	8633.73	8909.18	7555.58	7011.99	5659.69	5892.94
FBgn0034093	5479.06	7637.13	6924.62	3245.86	3660.88	4163.23
FBgn0016081	7586.44	7024.31	10321.1	8616.65	9586.36	11488.8
FBgn0263911	10147.7	12905.4	10822.6	8092.73	9048.78	7351.86
FBgn0014011	11611.2	10017.1	8794.62	9852.12	4942.91	11523.4
FBgn0037270	11878.8	11483.1	10768.8	15338.7	14603.8	13101.6
FBgn0261445	10127.1	11721.9	20539.1	8945.62	7937.52	9481.19
FBgn0027569	3533.18	3343.19	4578.24	6257.79	5348.21	6948.66
FBgn0263987	14302.8	13521	11231.5	9369.63	8736.09	9141.21
FBgn0003076	2614.67	3394.43	3806.42	5748.49	7090.85	6114.82
FBgn0035001	13063.4	11213.7	15792.5	11497	12363.3	16412
FBgn0262357	4288.05	9529.62	6936.07	14487	9650.1	8265.62
FBgn0027552	8137.83	9118.99	13525.2	11711.4	12766.2	11880.1
FBgn0036993	5387.99	4964.24	5364.95	2568.42	3092.03	1745.22
FBgn0039156	15185	15048.5	17567.5	12928.6	18323.7	14608.3
FBgn0017558	15324.4	15404.4	17841.2	11440.9	12708.5	15108.1
FBgn0085771	2722.1	3408.98	140.851	388.675	3913.44	279.139
FBgn0250838	12128.5	14635.8	14033.6	11343.5	12700	9540.83
FBgn0038984	21320	20212.2	16859.8	21623.2	17078.9	22598.3
FBgn0250814	28649.6	29953	26868.2	29167.7	33073	27265
FBgn0001091	18008.1	23531.8	19295.5	16778.8	22304.4	18171.5
FBgn0039537	5065.69	5959.3	7127.3	9411.05	9961.59	6564.54
FBgn0011225	19623.2	17839.1	22182.4	16956.7	16664	19443.1
FBgn0052495	9469	8230.57	10894.8	10787.9	15784.8	8062.83
FBgn0051463	8181.23	6853.27	6470	9513.4	13145	8372.98
FBgn0038034	9010.81	10075.3	9016.77	5757.02	7415.57	10865
FBgn0003396	11459.7	10229	9861.88	7793	8306.74	11268.2
FBgn0261617	10103.6	10540.6	10700.1	5475.57	8509.99	7249.27
FBgn0053094	10618.7	10267.8	10562.7	8106.13	7719.84	7937.57
FBgn0011760	13141.6	12422	15142.1	14368.8	17592.4	12463.4
FBgn0029507	19304.4	20801.5	22578.6	18979.3	21599.7	17508.2
FBgn0263106	6567.61	3999.64	12380	5585.22	17616.5	5635.27
FBgn0037249	18400.8	16285.3	17474.7	19465.4	15859.4	19026.8
FBgn0044323	9547.97	5978	5685.58	5900.79	8215.34	8971.82
FBgn0263930	11365.8	9323.27	9382.07	14893.9	11986.9	11375.5
FBgn0001125	9350.9	10032.3	11363.1	12633.8	20425.9	12110.3
FBgn0033221	16170.4	18310	18585.5	15984.4	21699.5	14181.2
FBgn0002431	8536.26	7270.13	10944	8604.46	7270.05	11852.7
FBgn0000244	4278.09	4536.99	7561.31	5884.96	6371.67	7291.02
FBgn0038809	5759.38	5459.35	6966.99	8348.59	6873.17	9375.02
FBgn0022023	13122.4	12003.8	12198	16636.3	14785.4	14485.4
FBgn0027588	19365.6	19037.8	17596.1	19850.5	25103	26907.1
FBgn0034629	13910	13521	14536.3	17656.1	12350.1	19154.4
FBgn0284408	12736.1	12875.6	16939.9	11929.5	14364.5	16015.9
FBgn0040383	3979.98	4514.14	5320.28	6817.04	8388.52	7083.46
FBgn0261015	1841.29	1759.54	7302.51	2734.13	4185.24	4405.39
FBgn0266019	16970.8	18746.9	22351.8	17642.7	23315.9	18428
FBgn0037890	6629.51	7256.28	5571.07	3237.33	4274.24	4047.52
FBgn0015037	1792.2	1844.02	2544.48	7100.94	7248.4	3650.28
FBgn0051547	9001.56	9013.05	11555.5	9630.37	6323.56	11664.2
FBgn0052479	9723.71	9481.15	8144.18	5938.57	7527.42	6930.76
FBgn0262518	2902.81	2706.13	5451.98	5150.25	3300.09	5574.43
FBgn0000046	4302.99	3709.5	6851.33	4528.86	7669.33	6664.75
FBgn0033638	9246.31	11794	10189.4	12973.7	7148.58	10751.6
FBgn0266411	13088.3	11506.6	14457.3	11330.1	10363.3	13877
FBgn0039818	3923.78	4075.12	6611.99	4748.17	6535.23	8851.34
FBgn0004363	39385	39038.1	41558	40451.5	54196.4	38026.2
FBgn0033814	9713.04	10290.6	7562.45	7772.28	12194.9	9538.45
FBgn0035142	16318.4	14505.6	14213.4	10980.4	11929.1	14095.3
FBgn0014869	9882.37	11361.9	10948.6	12823.8	14850.4	13460.7
FBgn0028518	11897.3	11073.1	11070	12756.8	15202.8	14127.5
FBgn0031461	3868.28	3778.75	2726.56	2060.34	993.393	1270.44
FBgn0039430	7044.3	7334.53	9359.17	5754.58	5997.64	8505.39
FBgn0032120	8558.32	8406.45	9455.36	6051.88	5188.25	6640.89
FBgn0010504	11596.3	11086.3	12973.2	8404.64	9408.37	9093.5
FBgn0021795	10147.7	11527.4	12427	9930.1	13758.4	8226.26
FBgn0034067	7188.73	7638.52	4942.39	3896.5	3270.02	4713.16
FBgn0001404	21736.9	21214.2	17220.5	15210.7	19338.7	21304
FBgn0039714	6423.89	7684.22	8161.36	11566.4	9697.01	6935.54
FBgn0035985	6001.99	6393.48	3712.52	1686.29	1262.79	1653.36
FBgn0035499	35947.9	37237	43886.1	37025.3	40837.4	35834.8
FBgn0033075	8402.5	8703.52	14559.2	9374.5	10292.3	11181.1
FBgn0034718	25624.4	20494	26311.7	20721.6	27722.4	26690
FBgn0020503	14042.4	14402.5	9565.29	8933.43	7642.87	9485.96
FBgn0023477	7052.13	9734.59	7628.87	9783.89	12068.6	10102.7
FBgn0266549	4900.63	5147.74	4404.18	1671.67	3172.6	1738.06
FBgn0031049	3619.98	3769.75	6616.57	2479.48	4942.91	2143.65
FBgn0020235	26017.2	27963.6	26867.1	25501.5	31275	23392.8
FBgn0000181	37429.2	36048	34405.5	39535.2	38129	35667.8
FBgn0004396	13349.4	12135.3	10984.1	9342.82	10958.6	9674.44
FBgn0039298	4310.82	5408.11	5905.45	1465.76	2952.52	2953.63
FBgn0019928	2293.08	3556.47	1489.82	5975.12	10288.7	2680.45
FBgn0037186	1640.66	1810.78	2906.35	5023.53	5175.02	5208.21
FBgn0040529	25774.6	27916.5	23156.9	30359.3	25463.8	25665.3
FBgn0063494	7530.95	10334.3	9763.4	10976.7	20362.2	12212.9
FBgn0261611	1121.99	1023.45	3032.31	4052.46	2482.28	3910.33
FBgn0032940	7654.03	7430.09	9447.34	5775.3	4487.11	8221.48
FBgn0036257	4927.67	5239.15	7198.3	9040.66	5398.72	8878.77
FBgn0035356	5129.01	6390.71	7821.25	8820.12	17183.5	6444.06
FBgn0051300	9271.21	11336.2	17692.3	16571.7	18185.3	16886.7
FBgn0033582	1866.91	2025.44	3086.13	4443.57	5852.12	4123.86
FBgn0037935	5320.4	4330.64	9090.06	8932.22	9349.44	11085.6
FBgn0039326	6922.64	6781.25	6708.19	10809.8	15920.7	8977.78
FBgn0264776	9094.77	10906.9	12183.1	8502.12	10663.9	7932.8
FBgn0032665	5842.62	6592.21	8596.51	9268.5	9498.57	7769.37
FBgn0085408	8669.3	9896.63	11398.6	11069.3	8259.83	10041.9
FBgn0003371	12566	11714.3	14358.8	8961.46	11016.3	10168.3
FBgn0259238	9898.02	11221.3	11709	15202.2	13992.9	10634.7
FBgn0038752	7101.22	7902.34	6313.11	9663.27	7907.46	13878.2
FBgn0033913	6641.61	4690.72	3309.43	1608.31	3016.26	2298.72
FBgn0002413	2205.57	4827.83	2223.85	4690.91	3520.17	3299.57
FBgn0031693	3592.94	2882.02	3562.51	5951.97	6204.5	5576.82
FBgn0040153	12655	11017.7	13976.3	12894.5	9571.93	13957
FBgn0031883	9681.73	8645.35	7619.71	6385.72	5066.79	6262.74
FBgn0265137	8086.61	7286.06	5228.67	6886.49	5709	9323.73
FBgn0004507	9826.87	10909.7	13190.8	10931.6	13284.5	13974.9
FBgn0035032	22145.3	25294.1	21462.1	19773.7	21655	16583.7
FBgn0027572	12124.2	11073.1	10106.9	5203.86	10726.5	6027.74
FBgn0000117	12573.2	11848.7	14933.7	12911.6	15665.8	14936.3
FBgn0040729	2137.27	2620.27	4390.44	5130.75	3950.72	5573.24
FBgn0034291	5480.48	7051.31	6613.14	8959.02	8963.39	11369.6
FBgn0038100	5645.54	6905.9	10177.9	11020.6	9974.82	8875.19
FBgn0039562	34301.6	31155.1	34047.1	24186.8	35123.5	33036.2
FBgn0032733	3716.03	2652.81	3293.4	4954.08	5630.83	5715.2
FBgn0030400	8911.92	8615.58	7009.36	6278.5	8099.88	5840.45
FBgn0027287	10540.5	10397.3	8950.35	7366.55	7136.55	7886.28
FBgn0004654	10115.7	11243.5	9837.83	12444.9	13762	12314.3
FBgn0032897	9740.07	9359.28	2669.3	4124.34	2532.79	3406.93
FBgn0000308	30151.5	29062.5	31391.5	31224.4	38231.2	28100
FBgn0264357	21513.5	21955.1	23256.5	20362.2	17112.6	22684.2
FBgn0037906	8876.34	10615.4	5659.24	11537.2	9705.43	11196.6
FBgn0003475	11612.7	11739.3	9554.98	9432.99	6470.28	9292.71
FBgn0031990	10036	8543.56	11947.2	10282.2	9458.88	12770
FBgn0023537	11572.1	10277.5	14632.5	12725.1	14350.1	13942.6
FBgn0030703	19972.5	21529.9	22257.9	25675.7	26555.8	21503.3
FBgn0025692	11304.6	13325.7	10991	13613.4	16370.5	13378.4
FBgn0011336	12322	11910.3	14697.8	13330.7	17682.6	13210.2
FBgn0051673	3897.45	4462.21	5392.43	6768.31	8151.6	5934.69
FBgn0260972	8019.02	8062.3	7300.22	5111.26	5444.42	5327.5
FBgn0005278	8021.15	6739.01	7618.57	9657.17	5782.37	9044.59
FBgn0063485	2828.82	2574.56	3525.86	4182.83	8243	11451.9
FBgn0032242	11639	10410.4	11414.7	8149.99	10338	8790.5
FBgn0021906	24094.8	25828.7	22122.8	25773.2	25204	20131.4
FBgn0038613	11561.4	10873	17919	12571.6	14199.7	12158.1
FBgn0015521	12857	14703	15897.9	18784.3	15551.5	13609.8
FBgn0001090	4530.66	5604.76	1575.7	2893.74	1874.94	2839.11
FBgn0260439	13962	12800.8	15839.5	17464.8	14975.5	16237.8
FBgn0050463	9374.38	10069.7	13856.1	11564	9984.44	12350.1
FBgn0259163	3002.42	2835.62	5275.62	3975.7	4315.13	7614.3
FBgn0026415	19131.5	22849.8	14335.9	16860.5	17064.5	18537.7
FBgn0035383	7844.71	7335.22	8165.94	4926.06	5575.51	5678.22
FBgn0010591	11984.8	11874.3	11214.3	9208.8	13592.4	13482.2
FBgn0026565	12802.3	15117.8	17202.2	15542.1	13274.9	15204.7
FBgn0052423	16906.7	11532.9	12179.6	11261.8	13528.7	8779.76
FBgn0036762	13671	14098.5	12509.4	11069.3	14999.5	11832.4
FBgn0037891	13764.9	12565.4	11277.3	13723	14998.3	14831.4
FBgn0040398	17209.8	21504.3	15207.4	18733.2	16468	17858.9
FBgn0039928	7116.87	7207.12	9166.78	5531.61	9310.96	6531.14
FBgn0262536	2792.53	121.18	26.338	4757.92	7.21593	2169.89
FBgn0004117	8778.16	9260.26	14334.8	10908.5	11515.4	9574.24
FBgn0000659	8440.21	9477	14939.4	10272.5	9897.85	14104.9
FBgn0035265	5023.71	4575.77	4728.25	6529.5	10327.2	8652.12
FBgn0023172	7717.35	7004.22	9966.09	8804.28	8657.91	10476.1
FBgn0031732	11602.7	12771.7	12255.2	10850	7205.11	10007.3
FBgn0016691	19187	22306.9	19261.1	19288.8	22213	17117
FBgn0259984	3372.38	2607.11	4018.27	958.894	1837.66	1127.29
FBgn0037140	5910.21	7198.81	4954.99	5179.49	2934.48	7631
FBgn0024957	14696.2	11652	14474.5	12462	12455.9	16324.9
FBgn0030670	7498.22	8565.03	7595.66	10488.1	8768.56	11146.5
FBgn0259937	7562.25	5640.77	4984.76	5902.01	3146.15	3663.4
FBgn0001186	21997.3	19759.3	16764.7	19866.3	20261.1	30331.9
FBgn0040257	4170.66	4185.22	5556.18	5099.08	2141.93	2861.77
FBgn0010053	13828.2	16063.7	18118.3	13685.3	15813.7	15029.4
FBgn0015589	2764.79	2760.14	3691.91	4996.73	4724.03	6458.37
FBgn0015808	10952.4	11646.5	9622.55	8722.65	8987.44	7131.17
FBgn0032809	3714.6	2539.94	3049.49	821.213	1099.23	483.126
FBgn0261797	11056.3	11264.2	13187.3	7772.28	9036.75	10393.8
FBgn0028945	1827.78	2041.37	1463.48	4583.69	8585.75	3473.73
FBgn0086690	4192.71	4219.85	4314.86	1351.22	1591.11	2118.59
FBgn0038826	13483.1	13741.2	11652.9	6163.97	13617.7	7735.97
FBgn0039419	10448	9699.97	6365.79	4813.97	6489.53	5818.98
FBgn0036205	5720.96	5350.63	5900.87	7443.31	7941.13	8928.88
FBgn0067783	2216.24	2157.7	3657.55	4435.04	3058.35	4739.4
FBgn0000566	6522.08	6497.34	9213.74	4303.45	5146.16	3771.96
FBgn0030347	3751.6	5054.26	7065.47	2154.16	2567.67	1946.82
FBgn0052369	7725.18	6057.63	5779.48	3055.79	4384.88	3841.15
FBgn0015040	1509.04	1590.58	2111.62	3406.69	4248.98	3806.55
FBgn0030362	2224.78	2869.55	2678.46	4909	5553.86	4247.93
FBgn0033717	14740.3	16610	17913.3	17413.6	18817.9	19764
FBgn0036316	8931.13	6855.35	8517.49	6315.06	8009.68	5900.1
FBgn0027610	11173	10291.3	8101.81	7706.49	7367.46	9173.42
FBgn0259735	5866.1	5245.38	7911.72	3445.68	7442.03	6325.96
FBgn0040660	14051.6	15014.6	16401.7	15860.1	17147.5	14212.2
FBgn0261547	3209.46	3424.9	5588.25	5613.25	4383.68	6941.5
FBgn0038830	3067.87	3335.58	3972.46	5866.68	6641.06	4617.73
FBgn0261854	3057.91	4800.82	6231.81	6982.75	6054.17	8314.53
FBgn0038981	10376.1	10063.5	7910.57	5781.39	6455.85	6403.5
FBgn0051266	11018.6	13092.3	9932.88	8447.29	11089.7	8908.6
FBgn0000536	9991.93	9844.69	7815.53	11347.1	7499.76	8679.56
FBgn0030668	10024.7	10141.1	7931.19	6424.71	6184.05	6853.22
FBgn0029990	4042.59	4543.92	3191.48	5367.13	2757.69	5659.13
FBgn0086346	8488.59	8643.97	12315.9	10641.7	11627.3	11129.8
FBgn0085446	23063.8	23511.1	18582.1	20746	22272	23996.4
FBgn0004057	3282.03	4018.34	3480.06	5092.98	5651.28	5685.37
FBgn0039697	14531.8	16671.6	17037.3	20413.4	18293.6	16124.5
FBgn0083167	6131.48	7860.1	7149.06	4985.76	6166.01	3882.9
FBgn0036816	20821.3	17835	14797.4	15007.2	15236.4	16730.5
FBgn0030672	13320.9	11849.4	12827.8	15690.8	13517.8	17309
FBgn0013276	1768.72	611.441	8035.39	343.594	10695.2	1342.02
FBgn0029932	19802.4	13497.4	8910.27	11345.9	12801.1	12073.4
FBgn0030529	22752.2	22108.1	23298.9	18778.2	25371.2	21147.8
FBgn0266702	3721.01	2852.93	5111.87	1374.37	3095.63	1572.25
FBgn0024179	5103.4	4825.06	5353.49	2958.32	1753.47	3093.2
FBgn0029161	10482.1	9780.29	7665.52	6512.44	6064.99	7051.25
FBgn0040227	13103.9	11122.3	13022.4	15158.3	14299.6	15359.8
FBgn0035871	9289	10276.1	9072.88	11516.5	14136	10220.8
FBgn0032721	13115.3	13870.6	9836.69	12321.9	12529.3	9961.93
FBgn0021967	11469	12275.9	10305	14137.3	12821.5	10688.4
FBgn0286222	9497.46	9848.85	9131.29	10912.1	15305	12290.5
FBgn0036727	1972.2	1635.59	3072.39	4374.12	3372.24	4199.02
FBgn0052054	5402.93	5439.27	4830.17	6921.83	7559.89	8578.16
FBgn0040340	7745.1	6631.68	8033.1	5915.42	9377.1	5699.69
FBgn0033301	422.615	652.297	1200.1	2134.67	2829.85	2765.15
FBgn0036837	19769.7	19387.5	15980.3	27687.3	17916	17658.5
FBgn0028509	3268.51	3035.05	6491.76	6968.13	5888.2	7518.86
FBgn0037643	13986.9	14466.2	15349.4	16572.9	18124	15675.9
FBgn0086656	6256.7	6484.19	7888.82	9757.08	8861.16	9098.27
FBgn0266557	11200.7	11197.8	12692.6	10228.6	10065	13455.9
FBgn0264294	14269.3	13100.6	15203.9	14529.6	17978.5	12011.3
FBgn0037750	13684.5	14153.9	16292.9	12912.8	12822.7	16879.6
FBgn0036824	16759.5	17745.7	19311.5	15643.3	16965.9	14572.5
FBgn0027581	4872.88	4065.43	6384.11	6968.13	5212.31	7139.52
FBgn0019960	11989	11237.9	11358.6	14198.2	13451.7	13257.9
FBgn0027338	20173.8	18433.3	20557.4	19894.3	18464.4	22932.4
FBgn0004103	17863	16734.7	20233.3	21006.7	20298.4	21611.8
FBgn0030808	4798.89	4654.02	5880.25	2714.63	1865.32	3509.52
FBgn0046689	1740.26	1967.97	2254.77	4322.94	4839.48	3533.38
FBgn0025582	10944.6	9837.77	10931.4	13629.2	13009.1	13011
FBgn0014469	6601.76	7313.75	13181.6	5531.61	8675.95	7848.11
FBgn0026196	6402.55	4507.91	3766.34	5782.61	2417.34	3708.73
FBgn0026428	6704.22	5666.39	9439.33	8026.93	9282.09	8621.11
FBgn0259111	15719.3	16916.1	20052.4	16827.6	14372.9	17789.8
FBgn0037070	14615.8	15833.1	17836.6	15213.2	13765.6	12929.9
FBgn0085484	15248.3	17016.5	20138.3	16939.7	14950.2	9945.23
FBgn0036764	3714.6	4784.2	2401.34	1203.8	2657.87	1648.59
FBgn0015031	5559.45	6968.91	6782.62	4592.21	4499.13	3587.06
FBgn0051992	15874.4	15806.8	16507.1	11721.2	13113.8	14511.7
FBgn0039637	8195.46	8054.69	9747.37	6462.48	7165.42	9223.52
FBgn0033879	15109.6	16655	16864.4	17723.1	20708.5	15665.2
FBgn0053100	7101.22	6850.5	5813.84	4290.05	5052.35	4519.91
FBgn0030276	12517.7	13403.9	14481.3	15458.1	14182.9	17897.1
FBgn0001225	2299.48	1967.97	3402.19	801.719	5289.28	1350.37
FBgn0031057	10941	10501.1	12443	11767.5	12992.3	14557
FBgn0020370	7712.37	7517.34	10096.6	9761.96	8386.11	9129.28
FBgn0030695	1289.9	1213.88	1257.36	4201.1	3229.13	3727.82
FBgn0029820	4239.67	4674.1	7036.84	6282.16	3900.21	6075.45
FBgn0034709	1881.14	2845.31	4921.78	4266.9	4886.39	3458.22
FBgn0036318	16988.6	17357.9	18780.2	17603.7	19481.8	20578.8
FBgn0000173	9337.38	10190.9	9778.29	6829.23	12423.4	8155.87
FBgn0037788	6737.65	8120.47	5621.45	8519.17	4540.02	7869.58
FBgn0035438	12014.7	13501.6	14355.4	13012.7	11473.3	11139.3
FBgn0029979	6929.04	6323.54	7507.49	3327.5	6085.43	4553.31
FBgn0011555	57967.3	70029.8	71034.9	93713.3	69008.3	69793.1
FBgn0285913	12996.5	11400.6	10970.4	13100.4	10303.1	12568.4
FBgn0034644	6777.5	6486.96	8101.81	4443.57	4757.7	6052.79
FBgn0260462	14524.7	17317.7	25094.4	19337.5	18690.5	17569.1
FBgn0036770	17500.1	17357.9	11885.3	13303.9	12559.3	13155.3
FBgn0037899	10598.1	9380.05	8224.34	12578.9	8584.55	10035.9
FBgn0001316	21189.1	19300.2	26657.5	21137.1	21259.3	25668.9
FBgn0026439	7299.72	7800.55	5419.91	6460.05	5791.99	8659.28
FBgn0026479	6241.05	5998.08	6285.63	8332.76	7950.75	8704.61
FBgn0030932	6522.08	4070.97	4147.67	2358.86	1876.14	2153.19
FBgn0039309	4934.78	4432.43	6141.34	4153.58	2999.42	9712.61
FBgn0040342	9703.08	12543.2	9581.32	11805.2	12808.3	11560.4
FBgn0039580	4405.44	4696.95	5677.57	7955.05	10860	5409.81
FBgn0030817	3312.62	3938.02	2100.17	1329.29	840.656	605.994
FBgn0011205	12588.8	11586.2	10037.1	13071.2	10608.6	11653.5
FBgn0264962	7735.14	6759.09	6573.06	4783.51	4098.65	5784.38
FBgn0004921	11935	11683.9	12701.8	15684.7	13854.6	13910.4
FBgn0032218	6029.03	5590.92	6326.86	3604.08	4056.56	4493.66
FBgn0027590	14667	16614.2	19517.6	15657.9	21401.2	15633
FBgn0037001	17260.3	17373.8	15947.1	15404.4	19214.8	14242.1
FBgn0033775	566.333	564.354	1040.93	2057.91	4359.62	3094.39
FBgn0001078	8056.73	8213.95	7062.03	5529.18	5279.66	5712.81
FBgn0033789	3582.98	6305.53	8343.43	8265.74	6496.74	6816.24
FBgn0037012	7402.88	6929.44	7420.46	4699.44	5935.1	5282.17
FBgn0028695	10298.6	10167.4	10720.7	12732.5	13421.6	11701.2
FBgn0037563	6412.51	8366.98	8846.15	3792.93	7006.67	7833.79
FBgn0086686	12000.4	10878.5	10995.6	7011.99	8829.89	10163.5
FBgn0013275	1702.56	619.751	7726.21	292.42	9547.88	1163.08
FBgn0027598	15061.9	15648.2	15545.2	13695	18037.4	13308
FBgn0031012	12766	11872.9	14088.6	11447	12504	14617.8
FBgn0031489	4354.22	3312.03	4596.56	7423.82	8188.88	5017.35
FBgn0039154	20771.5	20962.8	19018.4	20588.8	22671.2	17028.7
FBgn0039406	10004.7	10519.1	10258.1	11949	12317.6	8605.6
FBgn0041156	6423.18	5448.27	5011.1	10115.3	4917.66	6961.78
FBgn0000454	22163.1	23515.2	21876.6	22466.4	28036.3	25506.6
FBgn0262146	1960.82	2565.56	4530.14	2751.19	3902.62	249.317
FBgn0035904	7470.47	8262.42	10711.6	10192.1	10028.9	8660.47
FBgn0260442	8070.24	6621.99	11350.6	7995.25	7514.19	10309.1
FBgn0085241	57.6294	1187.57	4441.97	854.11	1994	56.0664
FBgn0004924	9801.26	7996.52	6412.74	7903.87	6813.04	8739.2
FBgn0014857	9747.9	10494.2	9558.42	13740.1	11710.3	10736.1
FBgn0030955	2194.9	2263.65	2480.36	3901.37	7527.42	5212.98
FBgn0086674	5759.38	3836.92	5052.32	5012.57	3189.44	6492.97
FBgn0034897	3904.57	4124.98	4195.77	6043.35	5829.27	7460.41
FBgn0051092	8316.41	5725.94	8699.57	6821.92	5199.08	8356.28
FBgn0263355	3671.91	3784.29	4491.21	5699.76	6713.22	5486.16
FBgn0264296	8867.09	10781.6	14223.7	9697.38	10682	8390.88
FBgn0035601	7814.11	8129.47	8680.1	10042.2	10522	9927.33
FBgn0039114	4539.2	6372.01	7191.43	2899.83	3973.57	4246.73
FBgn0086676	9130.34	8204.26	7437.63	6254.14	5606.78	8419.51
FBgn0265042	5271.31	6047.94	5513.81	7266.64	7421.58	9475.22
FBgn0285963	3613.57	3829.3	5734.82	5099.08	6401.73	4833.64
FBgn0052230	11602	12171.4	12965.2	10271.3	11389.1	8531.64
FBgn0050497	6507.14	4255.85	3891.16	2999.74	5722.23	3248.27
FBgn0039959	9434.14	7795.71	8407.56	4476.46	8147.99	5810.63
FBgn0020279	14474.2	12170	15342.5	13445.2	14122.8	15939.6
FBgn0032208	9433.43	7747.93	11328.8	10550.3	9935.13	13366.5
FBgn0033048	4650.19	4380.5	5376.4	2758.5	1894.18	2785.43
FBgn0040759	1923.82	2217.95	218.72	2816.98	111.847	1220.34
FBgn0003721	35166.7	34075.2	36794.2	35957.9	36907.1	34905.5
FBgn0000256	7145.33	7266.67	8901.11	10042.2	7134.15	11877.7
FBgn0003277	6006.97	4996.79	6429.92	7577.34	5555.06	8711.77
FBgn0266582	8628.75	9627.26	8795.76	10998.7	10505.2	7696.61
FBgn0027291	26279.7	24271.4	25598.3	29784.2	26803.6	27473.7
FBgn0262126	10831.5	9059.44	12816.3	8697.06	10934.5	10280.4
FBgn0020626	6635.2	6538.2	7387.25	8732.4	7660.91	9847.41
FBgn0033434	8151.35	7806.09	8348.01	10574.6	10647.1	9483.58
FBgn0260463	4634.54	4158.91	5928.35	7445.75	6507.57	5839.26
FBgn0028982	6001.28	5610.3	6885.68	7304.41	7868.97	9120.93
FBgn0003159	18873.3	16320.6	16362.8	14495.5	10436.6	15950.3
FBgn0035529	2497.27	2746.29	2862.83	4612.93	5199.08	4303.99
FBgn0046114	16714.6	15799.1	10823.8	15389.8	15264.1	10193.4
FBgn0023169	11210.7	11495.5	13070.5	12990.8	11170.3	13923.6
FBgn0259243	5404.35	5701.02	4826.73	6921.83	7262.83	7605.95
FBgn0267910	10400.3	12258.6	15599	11891.8	4107.07	11238.3
FBgn0037358	10138.5	10714.4	12102.9	12571.6	16873.3	11663
FBgn0003638	1276.38	1173.03	1012.3	3423.75	2764.9	4101.2
FBgn0051075	413.366	428.632	881.752	2219.96	4898.41	2284.41
FBgn0030329	10060.9	10950.5	13976.3	11244.8	14779.4	10282.8
FBgn0036623	24257	24436.9	18769.9	17578.1	19137.8	18479.3
FBgn0010415	7712.37	8110.08	9685.53	6471.01	9007.89	9559.92
FBgn0051323	4733.43	3974.72	6069.2	3337.24	5182.24	3241.12
FBgn0011202	9410.66	9425.06	11255.5	11176.5	7773.96	13838.9
FBgn0003175	6141.44	4953.85	8240.37	6131.08	5474.49	7651.28
FBgn0266417	3352.46	4319.56	6384.11	4944.34	4571.29	6250.81
FBgn0003093	4638.1	5038.33	4196.91	2413.68	3638.03	2678.07
FBgn0035432	10522.7	9740.13	9986.7	8146.34	8543.66	7629.8
FBgn0050115	13318.8	13434.4	13719.8	11595.7	10512.4	11970.8
FBgn0039112	8065.26	8142.63	7115.85	6227.33	7069.21	5463.49
FBgn0042175	2252.53	2449.23	3010.55	4286.39	3741.46	4969.63
FBgn0038652	3394.44	1926.42	5455.41	3762.47	3719.81	1373.03
FBgn0004907	65674.7	60462.8	65384.8	66529.2	70237.5	64693.5
FBgn0029688	8139.97	7139.95	9535.52	7701.62	9172.65	10120.6
FBgn0261703	8203.29	8942.42	10838.7	8204.82	7111.3	10327
FBgn0037562	4459.52	3447.75	3267.06	6886.49	8994.66	2808.09
FBgn0259938	11956.3	11435.3	7202.88	7701.62	6310.33	6766.14
FBgn0043364	6573.3	5307.7	3775.5	6931.58	5106.47	6934.34
FBgn0003676	8481.48	7167.65	6869.65	9060.15	9545.47	7378.1
FBgn0013954	13863.8	15000.1	15919.6	15035.3	16909.3	14097.7
FBgn0038964	6332.83	4443.51	4660.69	5764.33	3224.32	3942.54
FBgn0034723	14166.9	12327.9	9254.96	8149.99	8208.12	7492.62
FBgn0003053	35997.7	32303.9	34123.8	31268.2	32845.7	32950.4
FBgn0037846	962.624	869.729	1206.97	2836.48	2804.59	2614.84
FBgn0001098	44997.1	45293.8	45536.2	33738	46571.6	41047.8
FBgn0265178	9012.24	8892.56	9189.69	10532	14965.8	22454
FBgn0001215	11571.4	10321.1	8504.9	8313.26	8744.5	9963.12
FBgn0036756	8308.59	8389.84	6641.77	6212.71	6871.97	5484.97
FBgn0025678	9056.35	9478.38	8168.23	7344.62	10862.4	7664.4
FBgn0016123	991.083	2349.51	2699.08	2453.89	4914.05	4598.64
FBgn0028978	2055.45	2091.92	2731.14	5313.52	3901.41	3261.4
FBgn0053258	4388.37	6041.01	5595.12	2411.25	5086.03	3787.47
FBgn0033802	6350.61	6840.11	6765.44	4717.71	4051.74	5449.18
FBgn0262512	17172.8	18928.4	18245.4	14818.4	18198.6	12445.6
FBgn0284436	7641.23	6687.77	7355.19	9203.92	9157.02	8878.77
FBgn0024361	19155.7	20176.2	20549.4	20989.7	25699.5	19191.4
FBgn0038376	5158.18	4925.46	5022.55	8096.38	7837.7	6587.21
FBgn0040212	4801.02	4590.31	3407.91	2691.48	3004.23	5422.93
FBgn0063493	1955.13	2011.59	1646.7	3385.98	4538.82	4153.69
FBgn0052767	5154.63	5316.7	4120.19	2753.62	3722.22	3293.6
FBgn0262734	18592.9	17054.6	17369.4	13416	17112.6	12838
FBgn0040336	8971.68	10222.8	10236.3	7111.9	8571.32	8430.24
FBgn0032166	10549	9559.4	7680.4	6313.84	6303.12	5900.1
FBgn0032074	45897.9	54471.6	45014	47746.1	46329.9	45425.7
FBgn0021979	13311.7	16337.9	15368.8	16445	12766.2	15629.4
FBgn0014141	3237.92	3381.97	4325.16	5166.09	5156.98	7619.07
FBgn0033886	5908.79	6227.98	6176.84	8809.16	8015.7	7640.54
FBgn0029093	18666.9	21594.3	19964.2	21073.7	32474.1	19816.5
FBgn0034577	8148.51	7907.88	10336	9568.23	10203.3	9193.7
FBgn0030600	8689.23	9157.77	9432.46	11576.2	10188.9	16032.6
FBgn0035484	1095.67	1193.11	2302.86	2445.36	3356.61	3165.96
FBgn0027607	4258.17	3577.94	4312.57	5471.91	6030.11	6337.89
FBgn0284252	13635.4	15362.9	17024.7	17134.6	15718.7	19364.4
FBgn0010651	9881.66	12683.1	10502	13861.9	10451.1	11598.6
FBgn0028342	18967.2	19753.8	17995.8	17411.2	19178.7	17301.9
FBgn0034400	7937.91	6977.22	9706.14	8709.25	7903.85	10626.4
FBgn0039209	10452.3	10349.5	10307.3	7819.8	8728.87	8174.96
FBgn0260794	10230.3	9514.39	14471	10951.1	9902.66	14319.6
FBgn0034406	25460.1	27259.3	28797.8	27039.1	37574.6	28209.8
FBgn0020309	10993	9995.65	9895.09	6847.5	8570.12	8236.99
FBgn0033095	5780.72	5000.25	7869.35	4991.86	3606.76	6745.86
FBgn0004169	9075.56	10097.4	14437.8	8803.06	10868.4	9534.87
FBgn0044452	4066.07	3566.16	4873.68	5819.16	5140.15	6801.93
FBgn0035236	13976.2	13946.8	13779.4	11582.3	10613.4	12391.9
FBgn0050372	5188.78	4545.99	5584.81	2898.61	3439.59	3899.6
FBgn0260635	14214.5	12338.9	15980.3	12465.6	13504.6	13275.8
FBgn0029006	4093.82	3744.13	5842.47	5100.29	4589.33	6788.81
FBgn0085232	4095.24	4386.04	2625.79	2940.04	2205.67	1612.8
FBgn0028494	10767.4	9645.26	12922.8	9480.5	7569.51	11227.6
FBgn0010434	13020	11661	14644	13364.8	12897.3	14987.6
FBgn0263395	5812.03	4989.17	5642.07	3789.28	3632.02	4178.74
FBgn0086361	9797.7	9413.29	10953.2	12280.4	12583.4	12164
FBgn0052068	7705.97	8913.33	8476.27	6645.25	5429.99	9014.76
FBgn0262160	6049.66	6644.15	4754.59	2893.74	4304.3	4645.16
FBgn0267384	3319.02	4008.65	3593.43	5998.27	5333.78	5204.63
FBgn0005626	2611.11	1808.7	3639.23	1085.61	2021.66	3563.2
FBgn0010612	6044.68	7734.08	7160.51	5783.83	7520.2	4753.72
FBgn0039936	8999.43	7670.37	8274.73	6539.25	5671.72	7308.91
FBgn0015623	26604.8	23879.5	27645.8	20655.8	26189	26880.9
FBgn0262114	6184.13	6936.36	8559.86	7869.76	6828.68	9252.15
FBgn0263197	6172.74	5525.82	5813.84	4084.13	4006.04	4537.8
FBgn0038972	4690.03	5124.2	6271.89	3823.39	5888.2	4159.65
FBgn0034031	13889.4	14171.2	15896.7	16688.7	15093.3	15567.4
FBgn0028690	6566.9	6178.81	6388.69	8990.7	8964.59	7724.04
FBgn0002985	3471.99	5089.58	2464.32	4254.71	2532.79	3782.69
FBgn0037781	4577.62	4030.11	3974.75	2313.77	1859.3	2365.53
FBgn0038504	5008.06	4478.13	5777.19	4594.65	6983.82	6423.78
FBgn0015737	8238.15	8515.17	7576.2	9011.41	10143.2	11267
FBgn0263995	3804.25	5112.43	2727.71	1616.84	3022.27	2092.35
FBgn0010226	4702.84	5015.48	3547.62	7094.84	4945.32	7333.96
FBgn0026179	7759.33	6726.55	8603.38	7758.88	6896.02	8758.29
FBgn0010621	10013.3	8873.17	9766.83	11727.3	11805.3	9199.66
FBgn0013576	19167.1	18406.3	23789	20869	20543.8	20770.8
FBgn0027779	42440.8	42735.1	48855.9	42359.5	48729.2	41115.8
FBgn0030847	5457	5699.63	4572.51	3753.94	3757.09	4827.68
FBgn0038145	17570.6	16838.5	18736.7	17592.7	16251.5	18537.7
FBgn0265988	2907.08	2646.58	4964.15	3976.91	3273.63	6760.18
FBgn0011822	7254.9	8703.52	12185.4	8271.83	11078.9	8024.66
FBgn0003890	13717.9	13685.1	15412.3	15047.5	17193.2	14452
FBgn0038404	1511.88	1414	1781.83	3204.44	3076.39	3911.53
FBgn0283478	9200.78	8226.42	9662.63	10675.8	8406.56	10097.9
FBgn0263102	5555.9	5223.22	4687.03	2852.31	4015.67	3532.18
FBgn0284257	8664.32	7142.72	6739.1	10010.5	7161.81	8833.44
FBgn0033635	1544.61	1369.68	762.658	3589.46	3841.28	2273.67
FBgn0283471	8475.07	8714.6	10815.8	7422.6	11491.4	8083.11
FBgn0036111	8718.4	8649.51	10121.8	11334.9	9715.05	10400.9
FBgn0040609	4478.73	5509.9	4691.61	2206.55	2734.84	4042.75
FBgn0038412	3616.42	3659.65	1936.42	1727.72	3448.01	2080.42
FBgn0030731	36566.2	37088.8	38245.1	37177.6	44026.8	35391
FBgn0022764	7630.55	7304.06	9276.72	5954.4	5613.99	7465.18
FBgn0005670	6706.35	7109.48	6382.97	8486.28	10045.8	7653.66
FBgn0032782	1939.48	1907.73	2475.78	4428.95	3612.78	3529.8
FBgn0036398	5538.82	5172.67	7091.8	4508.14	4532.81	6419.01
FBgn0261788	414.078	538.041	837.092	2190.71	2208.07	4818.13
FBgn0025725	9629.08	8613.5	10879.9	9211.23	10665.1	11128.6
FBgn0086358	5311.15	4982.94	6265.02	7024.18	5716.22	6977.29
FBgn0000286	4467.34	4420.66	3712.52	2308.9	2748.07	3009.69
FBgn0035600	25859.9	26574.5	24115.3	24909.3	26831.2	25847.8
FBgn0031791	2565.57	2617.5	2734.58	627.485	527.966	1121.33
FBgn0038651	3711.05	3503.84	4620.61	5375.66	4426.97	5910.83
FBgn0016119	18332.5	21330.5	18291.2	16672.8	18286.4	15017.4
FBgn0263112	7865.34	8049.15	7523.52	6008.02	5423.97	6731.55
FBgn0261625	11245.6	12396.4	11253.2	10025.1	11760.8	8741.59
FBgn0010223	4317.22	4746.81	3404.48	5973.9	5369.85	6133.9
FBgn0003660	14050.2	15200.9	16748.7	16765.4	16840.8	14015.4
FBgn0030990	4792.49	4578.54	5130.19	6115.24	7469.69	6447.64
FBgn0051267	10149.2	11604.2	8494.59	7225.21	9411.98	9791.34
FBgn0016693	13859.5	13324.3	14530.6	14573.5	17991.7	15506.5
FBgn0032029	4732.01	5057.72	5007.66	3688.15	3229.13	3058.6
FBgn0260049	7307.54	6686.39	8756.83	6573.36	8328.39	8072.37
FBgn0053970	2627.47	3413.13	1873.44	956.457	927.247	1652.17
FBgn0032305	5338.19	4915.77	4687.03	2668.33	3277.23	3814.9
FBgn0033382	7122.56	7533.96	6642.91	4564.19	6375.27	5108.01
FBgn0039492	8268.03	8150.94	9784.01	9476.85	6927.29	10764.8
FBgn0035253	5771.47	5451.04	3539.6	4040.27	3048.73	4181.12
FBgn0000541	5437.08	4591	6054.31	3806.34	3771.53	5040.01
FBgn0010019	3523.93	382.237	21.7575	300.949	2036.09	1569.86
FBgn0004587	9007.97	9290.72	7467.41	8382.71	6416.16	7381.68
FBgn0041712	3099.89	3822.37	2908.64	2276	1059.54	1476.81
FBgn0032350	8106.53	9907.71	10342.8	11021.8	10964.6	9341.62
FBgn0034390	8641.56	7441.86	7618.57	5591.32	8770.96	7020.23
FBgn0031320	1760.9	1777.54	1864.28	3398.17	6293.49	3323.43
FBgn0010772	5641.27	5579.84	3640.38	2622.03	2140.73	2742.48
FBgn0037098	7566.52	6197.51	9824.09	7214.25	6965.78	10362.7
FBgn0027279	7284.07	6997.99	7705.6	5108.82	4864.74	6377.26
FBgn0037024	6167.05	6395.55	7115.85	8009.87	10105.9	7341.12
FBgn0265991	4877.86	4428.28	7068.9	4958.96	5960.36	6523.98
FBgn0263391	12956.6	11918.6	13261.8	10839	11295.3	11828.8
FBgn0030719	9437.7	9528.93	10360	11529.9	11141.4	10563.2
FBgn0025864	8497.13	8296.35	10108.1	10067.8	9173.85	11852.7
FBgn0038542	5155.34	5223.22	3545.33	2882.78	3908.63	4263.43
FBgn0020414	1832.04	2237.34	3876.27	3706.43	5147.36	3709.93
FBgn0265935	6359.86	6471.72	7055.16	8075.67	7703.01	9378.6
FBgn0037728	9829.72	9362.05	9323.67	8029.37	10457.1	7448.48
FBgn0011570	5730.92	5591.61	5977.59	7360.46	7626.04	6945.08
FBgn0031187	5538.82	4784.2	4720.24	2969.28	3188.24	3713.51
FBgn0033624	9359.43	9798.99	13631.7	12901.8	13454.1	12591.1
FBgn0042693	8545.51	7916.19	9362.6	9508.53	7659.71	10514.2
FBgn0001189	4019.11	3343.89	3702.21	5292.8	5012.67	5944.23
FBgn0262614	4054.69	3613.94	4053.77	2161.47	2208.07	2345.25
FBgn0024273	11615.5	11144.4	13361.4	10142.1	11028.3	14085.8
FBgn0259834	11528.7	10668.7	10552.4	8331.54	7256.82	10056.2
FBgn0031459	6586.11	7084.55	8248.39	6935.23	10067.4	5845.22
FBgn0002121	21451.6	21022.4	30070	21082.3	22240.7	26119.8
FBgn0039674	8206.14	8108.7	8881.65	10026.4	10287.5	9845.02
FBgn0019968	7460.51	6337.39	8636.59	6450.3	5988.02	8355.09
FBgn0010825	9169.47	8068.53	8682.39	7585.87	7114.91	10771.9
FBgn0029891	9597.07	9522.7	11178.8	10666	10211.7	12987.1
FBgn0019957	11314.6	11101.5	9679.8	9588.94	11170.3	8897.86
FBgn0267975	11973.4	11259.4	11092.9	9613.31	9678.97	10405.7
FBgn0027108	11227.8	10832.1	11915.1	9107.67	9647.7	10482
FBgn0033821	945.548	1284.51	2159.72	2863.28	4400.51	2081.61
FBgn0029969	3102.02	3191.54	3235	5078.36	7686.17	4636.81
FBgn0061360	569.179	2404.22	2057.8	2210.21	517.142	533.227
FBgn0010213	6844.38	7724.38	7612.84	5414.65	8309.14	5827.33
FBgn0024947	11174.4	10475.5	11220	9642.55	13409.6	9644.62
FBgn0261458	12502.7	13576.4	14467.6	12815.3	16982.7	13316.4
FBgn0265276	2677.99	2490.78	4468.31	3915.99	4252.59	3046.67
FBgn0041191	5945.78	5445.5	6492.9	7018.08	4745.68	8309.76
FBgn0284243	27168.3	28097.2	27672.1	29005.6	46406.8	29244
FBgn0027594	11450.5	12746.1	13527.4	13373.3	10802.2	14162.1
FBgn0003321	5846.18	5469.74	4523.27	3900.15	2750.47	4244.35
FBgn0028479	12165.5	12195.6	11657.4	9504.87	11134.2	9725.73
FBgn0037468	3567.33	4749.58	4909.18	5685.13	4116.69	6909.29
FBgn0261671	5351.7	4537.69	6966.99	5504.81	5950.74	8619.91
FBgn0051694	5987.76	5256.46	5936.37	7233.74	5102.87	7379.29
FBgn0011554	11035	11931.1	10366.9	10824.4	13337.4	8159.45
FBgn0037063	3214.44	3273.25	4185.46	4868.8	5856.93	3863.81
FBgn0010341	18925.9	19400.6	23730.6	24682.7	23668.3	24276.8
FBgn0051211	3470.57	3493.46	2680.75	1814.22	1581.49	2274.87
FBgn0013749	5714.56	6015.39	6510.08	4009.81	6778.16	4202.6
FBgn0262570	12383.2	11567.5	11362	9777.8	10014.5	10462.9
FBgn0031148	2076.79	2318.35	2529.6	4056.11	3417.95	4410.16
FBgn0026602	2431.82	2222.1	1944.43	422.791	595.314	565.436
FBgn0052843	4570.51	4710.11	4215.23	3019.24	1528.57	3096.77
FBgn0260634	7762.89	6703.7	6547.87	3372.58	5775.15	5158.11
FBgn0052633	20139.7	20337.5	23463.8	18869.6	23775.3	20062.2
FBgn0037819	3546.7	3523.23	1920.39	1103.89	2289.86	1563.9
FBgn0030309	4142.91	4624.24	5677.57	2553.8	3082.4	3312.69
FBgn0010435	4866.48	5703.79	4510.68	3237.33	2989.8	3257.82
FBgn0284256	7190.86	5564.6	5409.61	7364.11	5835.28	6680.25
FBgn0027506	2204.14	2634.11	4106.44	3878.22	1915.83	3812.52
FBgn0014388	8518.47	8562.26	9249.23	6548.99	9368.68	5526.72
FBgn0001987	11999	11517.7	12565.5	7172.82	9914.69	11511.5
FBgn0026375	6416.78	5233.61	6741.39	4840.77	4881.58	6201.9
FBgn0259174	9610.58	9032.44	10322.2	8787.22	7654.9	10492.8
FBgn0033889	12028.9	11628.5	11418.1	10707.5	13032	15585.3
FBgn0035083	12806.5	10326	10663.5	15183.9	10358.5	11552.1
FBgn0013763	7908.74	8439.69	4226.68	6802.42	6378.88	6949.85
FBgn0031143	7075.6	7533.96	10006.2	6624.53	6007.26	5486.16
FBgn0263039	2997.44	2743.52	97.3363	0	1462.43	33.4013
FBgn0020621	9108.28	9211.09	8880.5	6750.03	5861.74	7913.72
FBgn0021760	4876.44	4169.99	5694.74	3708.86	5055.96	6310.45
FBgn0015278	6639.47	6275.76	7491.46	7384.83	8163.62	9320.15
FBgn0283657	6554.09	6059.71	5939.8	2612.29	4807.01	4540.19
FBgn0031033	2732.77	3886.77	4251.88	3646.72	2086.61	5767.68
FBgn0265998	6426.74	6086.72	7013.94	4910.22	4610.98	5130.67
FBgn0014075	3648.44	3333.5	3506.4	4707.96	6333.18	5954.97
FBgn0039840	3552.39	3894.39	3310.58	2622.03	11505.8	12504
FBgn0031381	1227.29	1486.02	1241.32	2974.16	2627.8	2754.41
FBgn0063495	395.579	520.037	613.791	1813	3250.78	2074.46
FBgn0037341	5153.91	5433.73	3643.81	3479.8	4512.36	4241.96
FBgn0050456	8968.84	8793.54	9442.76	10582	9829.3	14974.5
FBgn0004369	2199.88	3941.48	4349.21	3500.51	2703.57	4602.22
FBgn0264001	1787.93	1990.13	3224.69	874.824	2384.86	877.976
FBgn0020497	8421.71	7725.77	8453.37	9229.51	7558.69	9647
FBgn0039203	1720.34	1765.77	159.173	916.25	0	745.564
FBgn0264328	587.677	697.999	674.483	2285.75	2571.28	2064.91
FBgn0015773	1527.53	1683.37	5427.93	2065.22	3965.15	2644.66
FBgn0023170	4924.82	6423.25	9392.38	5612.03	5417.96	3901.98
FBgn0036196	3721.72	4783.51	5892.85	4643.39	4206.89	6185.2
FBgn0260388	6487.22	6694.7	3289.97	3683.28	4416.15	4054.68
FBgn0024187	6739.79	6713.39	6147.07	4764.01	5005.45	4892.09
FBgn0031580	10754.6	11881.9	14442.4	8817.69	10386.1	10649
FBgn0037632	7435.61	5937.15	6970.42	8080.54	8768.56	8463.64
FBgn0037534	5840.49	7790.86	2531.89	2568.42	1498.51	2111.44
FBgn0031066	34936.2	36919.8	34183.3	37175.1	35510.8	35096.4
FBgn0033524	3654.84	4235.08	1855.11	1509.62	815.4	1956.36
FBgn0036451	9570.03	8394.68	11346	8631.27	10116.7	9619.57
FBgn0024329	3689.7	3563.39	5174.85	4521.55	4363.23	5803.47
FBgn0034160	6088.79	6480.03	10295.9	5095.42	5989.22	9821.17
FBgn0021895	2455.3	2410.45	2716.25	3947.67	3632.02	4469.81
FBgn0004580	1537.49	1998.44	5235.55	3144.73	3480.48	2642.28
FBgn0038391	11217.8	9886.24	8124.71	9888.67	8131.15	9738.86
FBgn0038662	8127.87	8182.79	9372.91	9607.22	6672.33	10740.9
FBgn0267336	14653.5	12501.7	8010.2	6696.42	7387.91	7553.46
FBgn0011361	9523.07	10150.8	8291.9	10265.2	9414.38	7332.77
FBgn0033395	4433.9	5026.56	5912.32	5837.44	2909.22	8141.56
FBgn0014455	6622.4	7335.91	6918.89	8280.36	9645.29	8396.84
FBgn0002869	103.875	181.424	1987.95	1572.98	2125.09	172.971
FBgn0035024	3243.61	2734.52	3644.96	4733.55	3808.81	5024.51
FBgn0026181	4959.68	4955.93	6244.41	6501.47	6244.18	7461.61
FBgn0261361	7483.99	6802.72	8958.37	8248.68	7954.36	9558.73
FBgn0028429	1237.25	1202.8	1233.31	2673.21	2825.04	2868.93
FBgn0031589	4023.38	4069.58	3370.12	2094.46	2827.44	2550.43
FBgn0262116	9933.59	10459.6	10853.6	7628.51	9907.47	7634.58
FBgn0034197	1497.65	1485.32	778.69	2238.23	7609.2	3795.82
FBgn0263231	22143.9	19602.8	17645.3	19253.4	18131.2	18929
FBgn0004914	8142.1	6894.82	6937.21	6361.36	4875.56	7830.21
FBgn0030089	11177.2	10293.4	12645.7	11289.9	12332	12719.9
FBgn0027885	6597.49	5343.71	5071.79	3875.79	3449.21	4259.85
FBgn0033502	1877.58	2139.01	1943.29	3410.35	3384.27	3969.98
FBgn0261975	6144.29	5013.4	3546.47	4594.65	3935.09	3130.18
FBgn0027948	3341.08	3152.77	4807.27	4799.35	4038.52	5881.01
FBgn0010470	10832.9	11874.3	13756.5	14143.4	12113.1	12056.7
FBgn0034697	4490.11	3980.95	4541.59	3401.82	2193.64	3027.59
FBgn0001224	1527.53	1938.19	476.375	816.34	2950.11	254.088
FBgn0040238	3938.72	3204.7	2120.79	1292.74	1336.15	1968.29
FBgn0086443	342.219	4687.95	4979.04	6145.7	7341.01	5099.66
FBgn0011768	7909.45	8698.67	8225.49	5490.19	7557.48	4262.24
FBgn0267035	6357.73	4963.55	3054.07	1810.57	1853.29	2066.11
FBgn0024814	9533.75	9573.94	10989.8	10504	12199.7	8893.09
FBgn0085227	2685.1	2675.66	3549.91	3772.22	5105.27	4139.37
FBgn0260941	3050.09	2867.47	4120.19	4503.27	4115.49	5518.37
FBgn0003345	7052.13	7154.49	6808.96	4086.57	5360.23	5947.81
FBgn0264493	6856.47	8171.71	5802.39	4495.96	5081.22	5223.72
FBgn0262516	7355.21	6672.54	8801.49	8148.77	7853.34	9445.4
FBgn0042206	304.511	324.763	399.651	2096.9	3022.27	1674.84
FBgn0036806	7217.9	6403.86	6500.92	7845.39	8748.11	5391.92
FBgn0033428	2428.97	2772.61	2034.9	3868.47	4751.69	3309.11
FBgn0035147	7486.12	7123.33	8941.19	7634.6	10989.9	8413.54
FBgn0053337	1736.71	2134.85	4224.39	699.371	149.129	2032.71
FBgn0264089	1078.59	1140.48	2028.03	2572.08	2899.6	1948.01
FBgn0261562	2444.62	2420.84	2372.71	1062.46	841.859	961.479
FBgn0010041	552.103	394.702	105.352	1898.29	1896.59	1980.22
FBgn0029827	6201.2	4647.79	3221.26	4388.74	2989.8	4098.81
FBgn0028577	6608.88	6194.74	4035.45	3366.49	3098.04	3854.27
FBgn0039507	3136.18	3247.63	5329.45	4251.06	4051.74	4672.6
FBgn0265914	544.989	688.997	1165.74	1967.74	3170.2	2112.63
FBgn0053523	10148.5	9515.08	10415	10806.1	11571.9	12050.7
FBgn0015229	4763.32	3922.09	3322.03	2500.19	1942.29	2710.27
FBgn0005694	4669.4	4429.66	4103.01	5458.51	2947.71	3248.27
FBgn0030718	7895.93	8216.03	7068.9	6795.11	8974.21	6370.1
FBgn0264272	2821.7	1071.23	983.669	5272.09	851.48	2183.01
FBgn0035763	4453.82	4827.13	5275.62	6245.61	6422.18	5547
FBgn0035625	8995.16	8158.55	13316.7	9166.15	8584.55	11021.2
FBgn0031801	8837.92	7204.35	6546.72	7763.75	8911.67	7003.53
FBgn0028424	5859.7	4444.2	8168.23	5041.81	3708.99	4627.27
FBgn0041188	9684.58	9276.18	9356.88	7690.65	7850.93	8350.32
FBgn0050069	6463.74	5347.17	6322.28	3376.23	5015.07	4912.37
FBgn0035266	6473.7	6062.48	9896.23	5916.63	6915.27	7886.28
FBgn0027525	7521.7	6382.4	7125.01	9515.84	6856.34	9802.08
FBgn0011576	2594.74	2163.24	1809.31	573.874	1003.01	757.493
FBgn0002524	11298.9	9278.26	8894.24	6416.18	7872.58	8738.01
FBgn0035355	2119.48	2592.57	3030.02	3996.41	7624.83	3212.49
FBgn0250906	8189.77	9557.32	9795.46	9474.41	13254.5	8392.07
FBgn0032025	8401.08	9621.03	4044.61	4179.17	4232.14	5394.31
FBgn0262517	5461.98	4649.17	5490.91	6050.66	4583.32	6782.84
FBgn0028397	5255.65	5545.91	4370.97	3078.94	3334.96	3225.61
FBgn0035533	3755.87	3198.47	4598.85	2613.5	4233.35	5042.4
FBgn0040070	10299.3	11216.5	9646.6	10432.1	12875.6	9685.18
FBgn0039081	9207.18	9823.23	7987.3	8310.82	10479.9	9699.49
FBgn0033387	3273.49	3646.49	2676.17	1533.99	1480.47	1734.48
FBgn0051720	3438.55	3647.87	4766.04	2514.81	2205.67	2253.39
FBgn0033460	7322.49	6750.09	8141.89	7252.02	6245.39	8575.78
FBgn0025865	7910.16	7456.4	8089.22	9510.96	9903.86	8667.63
FBgn0262870	7503.2	5966.92	6238.68	4851.74	4449.82	4900.44
FBgn0038331	5524.59	5521.67	6814.68	7713.8	6419.77	6910.48
FBgn0035983	5828.39	5382.49	6767.73	6714.7	4571.29	7209.9
FBgn0037363	4773.99	5193.44	6577.64	6179.81	5558.67	7181.27
FBgn0039213	12812.2	11585.5	14196.2	13905.8	12857.6	14306.5
FBgn0041111	5732.34	5031.41	5265.32	3691.8	3784.76	4583.13
FBgn0004636	13501.6	13854	13636.2	12253.6	12584.6	12056.7
FBgn0260747	14330.5	15419	13512.6	14873.2	17669.4	14036.9
FBgn0037989	2357.82	2539.94	2988.8	1158.71	921.234	1600.88
FBgn0032820	2638.86	2529.55	4018.27	3763.69	3199.06	5840.45
FBgn0031174	5543.09	5708.63	7526.96	6330.9	7475.7	6299.72
FBgn0051719	2827.4	3016.35	3340.35	4262.02	1923.05	4206.17
FBgn0027329	6909.12	6036.17	6184.86	7562.72	9309.75	7190.82
FBgn0039266	9500.31	7583.81	7271.59	5954.4	5942.32	6000.3
FBgn0264693	15794	16454.9	17169	15828.5	14873.2	20501.2
FBgn0016797	6056.06	6380.32	8146.47	5993.39	8522.01	7044.09
FBgn0033010	5525.3	5052.18	4790.09	4151.15	6180.44	3802.97
FBgn0020255	14480.6	13678.8	14518	16615.6	16346.5	13946.2
FBgn0265045	2588.34	2695.05	3664.42	910.158	2399.3	1139.22
FBgn0032453	8194.04	9229.1	8507.19	9565.79	13888.3	8073.56
FBgn0030237	7545.18	8328.21	8354.89	9906.95	6853.93	6983.25
FBgn0039635	12606.6	13478	10403.5	15461.7	13650.1	12278.5
FBgn0025366	11575	10204.1	10487.1	12458.3	9741.51	10971.1
FBgn0010280	5667.6	4760.66	5746.27	4299.79	3800.39	4920.72
FBgn0032085	1659.87	1436.85	4235.84	3915.99	3243.56	4289.68
FBgn0051674	1279.23	1513.72	1936.42	3070.41	2877.95	2592.18
FBgn0039736	1588.01	964.596	913.816	1775.23	2897.2	2327.35
FBgn0086408	3592.23	3206.09	1733.73	2411.25	1496.1	3025.2
FBgn0028703	4653.75	5127.66	3793.82	2944.91	2746.86	4626.08
FBgn0022355	2451.74	1600.97	2386.46	4995.51	1876.14	8993.29
FBgn0038197	10835.7	9988.03	13392.3	11306.9	9337.41	11348.1
FBgn0034198	1410.85	1188.95	2639.53	2769.46	2265.8	3593.02
FBgn0029828	6304.37	4315.41	3318.59	3533.41	2825.04	2668.52
FBgn0037485	2720.67	1774.77	3669	1482.81	1220.69	678.762
FBgn0040007	12940.3	14297.2	13669.4	13260	15948.4	10408.1
FBgn0036974	7895.22	7016	6823.84	6389.38	7745.1	6094.54
FBgn0002789	9676.04	10846	14169.9	11238.7	12187.7	10832.7
FBgn0030574	9246.31	6870.58	7657.5	6306.53	6986.22	4343.36
FBgn0039358	16662	15977.8	15311.6	15997.8	13182.3	17062.1
FBgn0050479	3296.97	3119.53	4759.17	4316.85	3828.05	4735.82
FBgn0046214	15849.5	13212.8	14940.5	15572.6	13786	16011.1
FBgn0036805	4006.31	3714.35	5267.61	5903.23	5071.6	5783.19
FBgn0262738	3585.83	3638.18	2890.31	1962.87	2430.57	2011.23
FBgn0051352	13475.3	12449.7	14562.6	15082.8	15145	14318.4
FBgn0033304	1157.57	1061.54	2263.93	2502.63	5045.14	2486.01
FBgn0039594	2781.15	3259.41	2194.07	1124.6	1437.17	1735.67
FBgn0026150	10909.7	10105.1	11133	11715.1	13280.9	10373.5
FBgn0037974	1718.92	2465.15	1896.34	420.354	434.158	477.161
FBgn0022349	6627.38	6423.94	6930.34	9465.88	7746.3	7968.59
FBgn0039302	6444.53	5070.88	6486.03	6804.86	5464.86	7678.71
FBgn0031436	6575.44	7641.29	6301.66	7368.99	8223.76	6052.79
FBgn0051729	8976.66	8576.11	9915.7	7556.62	8745.71	10361.6
FBgn0034432	14936	15137.9	18062.2	17400.2	16876.9	17247
FBgn0016696	5312.57	4815.36	3340.35	3249.52	2287.45	2965.56
FBgn0284221	1639.95	1713.14	2670.45	3805.12	3385.47	2018.39
FBgn0037637	5954.32	5917.06	6546.72	7233.74	8174.45	7289.83
FBgn0001961	4558.41	4131.21	5616.87	5391.5	6900.83	5891.75
FBgn0031738	3180.29	3774.6	4177.44	2965.63	4513.56	4876.59
FBgn0027106	11684.5	12501	13290.4	11651.7	13010.3	11204.9
FBgn0263776	12778.1	11494.1	11931.1	6305.31	11974.8	7399.57
FBgn0015033	1241.52	1073.31	1685.63	1955.56	3440.8	2608.88
FBgn0285937	13784.8	14662.8	15828	14398	15867.8	13949.8
FBgn0040968	1647.06	114.948	2332.63	1386.56	163.561	1269.25
FBgn0026206	3961.48	2823.85	3799.55	653.072	3984.4	1911.03
FBgn0025726	4068.21	3537.77	2727.71	1503.53	1920.64	1822.76
FBgn0024432	4734.86	4763.43	4183.17	6512.44	5475.69	6092.15
FBgn0031092	5304.04	6027.16	5457.7	4662.88	6784.18	4707.19
FBgn0030993	16703.3	17434.7	17349.9	14995.1	17967.7	16114.9
FBgn0267252	3612.86	2553.1	1130.25	1669.23	1166.58	1946.82
FBgn0058263	5383.72	5547.98	6040.57	4204.76	4241.76	4103.58
FBgn0042134	7648.34	7014.61	8794.62	8962.68	8746.91	11136.9
FBgn0003888	1713.23	2211.71	2499.82	5397.59	5690.96	1684.38
FBgn0025693	5992.03	5821.5	6715.06	5296.46	5101.66	6603.91
FBgn0023441	6662.95	6043.09	4144.23	3412.79	3379.46	3954.47
FBgn0033875	5285.54	5277.23	6062.33	6540.46	4757.7	4084.5
FBgn0031579	13658.9	14664.9	16440.7	14015.5	15436.1	14313.6
FBgn0004179	13461.8	12257.2	13560.7	15208.3	11645.3	13537.1
FBgn0052000	12967.3	12463.6	12897.6	10060.5	10449.9	12099.6
FBgn0039970	10356.9	11022.6	12534.6	10543	9721.06	9619.57
FBgn0031020	6637.34	5406.03	5140.5	7308.07	6398.12	7028.58
FBgn0261565	6074.56	6297.22	8561.01	7132.61	7597.17	6831.75
FBgn0259785	4510.74	3950.48	5106.15	5515.77	4216.51	6067.1
FBgn0033138	6518.52	7297.13	6665.82	7964.79	8093.87	7240.92
FBgn0033205	606.175	587.898	825.64	3267.79	1666.88	3412.89
FBgn0026787	5247.83	4996.79	5583.67	4015.9	3734.24	3950.89
FBgn0025455	7444.86	6660.07	6538.71	5933.69	5181.04	7230.18
FBgn0028983	12578.9	10983.8	12877	10260.3	13216	12217.7
FBgn0037592	2820.99	3282.26	2418.52	4543.48	4400.51	4366.02
FBgn0000097	6535.6	4862.45	6336.02	5859.37	5040.33	5638.85
FBgn0038922	13978.3	13606.8	13722.1	15140.1	12683.2	11540.1
FBgn0015790	23335.6	22318	25728.8	25285.8	25917.2	25073.6
FBgn0285910	47459.6	46427.3	46495.8	42923.6	45983.5	45209.8
FBgn0037548	3294.12	3022.58	2041.77	1563.23	1739.04	2633.93
FBgn0010379	6916.95	6335.31	7828.12	5633.96	5490.12	6201.9
FBgn0024365	7927.95	7365	7972.41	8602.03	10048.2	11184.7
FBgn0260866	7422.8	6830.42	8564.44	7845.39	5913.45	8109.35
FBgn0262125	10372.6	10511.5	11066.6	8448.5	9926.71	9050.55
FBgn0033377	2478.77	2348.82	2400.2	3548.03	5094.45	4178.74
FBgn0000635	5496.84	5499.51	6369.23	4513.02	6001.25	4723.89
FBgn0016120	19478	21901.1	20754.4	19883.4	20125.2	16933.3
FBgn0260938	5205.85	5347.86	4309.13	3298.26	3930.28	4849.15
FBgn0266377	6873.55	6155.96	5740.55	4880.98	4429.38	5433.67
FBgn0025741	7283.35	6044.48	8559.86	5153.9	7319.36	6992.79
FBgn0027844	29987.9	29795.8	29870.8	30952.7	31303.9	32835.8
FBgn0040752	12699.8	11314.8	7041.42	5875.21	6454.65	6347.43
FBgn0040507	7720.2	7466.79	7438.78	5525.52	4521.98	6475.07
FBgn0003062	3494.05	2708.9	2456.31	3756.38	1676.5	2216.41
FBgn0031562	1119.15	2107.15	241.623	1996.99	570.058	1713.01
FBgn0030853	6596.07	7274.98	6313.11	5883.74	7154.59	5149.76
FBgn0085430	2964	2789.92	4234.7	3230.02	3801.59	4346.94
FBgn0036948	1763.74	2680.51	2710.53	6813.39	6410.15	2359.56
FBgn0053105	621.828	914.739	161.464	1817.88	2981.38	109.747
FBgn0011274	3968.6	3199.85	6471.14	2854.75	4051.74	4463.84
FBgn0037912	7543.75	18596.7	17660.2	18002.1	20385	18921.8
FBgn0004373	6628.8	6059.02	6991.03	3649.16	5102.87	6302.1
FBgn0003961	473.841	870.421	1400.5	28.0236	1345.77	59.6451
FBgn0027560	2650.24	3940.79	3802.98	3189.82	2684.33	4660.67
FBgn0022710	5620.64	5279.31	3346.08	4793.25	4850.31	3358.02
FBgn0034914	5804.2	5689.94	5986.75	8435.1	7137.76	6763.76
FBgn0026749	2169.28	2171.55	2860.54	3427.41	2887.57	3630
FBgn0260945	5929.42	5660.16	5283.64	4404.58	4507.55	4037.98
FBgn0037166	1486.98	1783.08	2148.27	3395.73	3284.45	3292.41
FBgn0015038	1560.26	1371.07	1784.12	2401.5	3022.27	3584.67
FBgn0034497	1854.81	1711.76	1857.4	600.68	482.265	654.903
FBgn0038082	5445.62	5479.43	5312.27	6566.05	7581.54	1234.65
FBgn0000562	6514.96	6014.01	7768.58	7523.73	6572.51	9020.73
FBgn0002526	986.814	981.215	1496.69	1724.06	2656.66	2381.03
FBgn0030366	8655.79	7680.76	9209.15	8708.03	7956.77	9746.01
FBgn0015872	4226.86	3635.41	4306.84	5479.22	6713.22	4908.79
FBgn0024291	5457	5014.1	6833	5209.95	6019.29	6473.88
FBgn0030679	6480.1	6146.96	7473.13	6791.46	7398.73	5691.34
FBgn0263200	2814.59	2789.92	2907.49	4248.62	4911.64	3948.51
FBgn0045866	5294.07	5831.89	6136.76	4887.07	6645.87	4160.84
FBgn0051683	1240.81	1396	1699.38	2769.46	2185.22	3347.28
FBgn0040382	2885.74	3426.29	1523.03	1923.88	1296.46	2142.45
FBgn0031474	6109.42	5349.25	7971.27	4862.7	4423.37	6036.09
FBgn0016126	2869.37	3290.57	2600.6	1275.68	1769.11	1623.54
FBgn0039026	6134.32	6249.44	7376.94	6464.92	4618.2	9057.71
FBgn0033592	2490.16	3247.63	827.931	337.502	1057.13	305.383
FBgn0264922	8673.57	9086.45	7901.41	7432.34	8020.51	6020.58
FBgn0035186	2338.61	2702.67	1860.84	1097.79	715.58	1289.53
FBgn0040253	1288.48	1247.81	1692.51	19.4947	43.2956	31.0155
FBgn0263110	5499.69	4602.78	6117.3	4631.2	4974.18	7233.76
FBgn0037248	3394.44	1853.02	1939.85	3092.34	999.406	2582.63
FBgn0027335	11404.9	10963.7	11726.2	10491.8	9182.27	13028.9
FBgn0031566	3058.62	2889.63	3459.44	1708.22	1761.89	1709.43
FBgn0041775	10904	9843.31	11075.7	10462.5	9249.62	12111.5
FBgn0027538	5011.62	4320.25	2915.51	3177.63	4149.16	3089.62
FBgn0042138	7122.56	7493.1	6899.42	8352.25	9763.15	7867.19
FBgn0034602	4590.43	5122.81	3997.66	3361.61	2778.13	4144.14
FBgn0028699	2678.7	3564.09	1863.13	1131.91	1450.4	2168.7
FBgn0003716	10146.3	8918.18	9753.09	11345.9	7834.09	9605.25
FBgn0261553	5466.25	4931	5063.78	3755.16	3836.47	4089.27
FBgn0039187	3502.58	3309.26	3364.4	4932.15	4398.11	5332.27
FBgn0259678	9719.44	10216.5	9528.65	13080.9	10253.8	12042.4
FBgn0015577	5713.84	5651.16	6389.84	5044.25	4182.83	6266.32
FBgn0039207	2790.4	2463.08	3679.31	4569.06	2796.17	4045.13
FBgn0039877	2751.98	2882.02	2655.56	1756.96	1514.14	1529.3
FBgn0053966	4527.82	4861.06	5898.58	5036.94	6080.62	6197.13
FBgn0029868	8650.81	9749.13	7601.39	11905.2	9870.19	8668.82
FBgn0000721	9382.91	8484.7	11617.4	8365.65	8283.89	10410.5
FBgn0052676	10276.5	9368.97	11962.1	9378.16	9687.39	11670.2
FBgn0025525	6861.45	6696.77	9337.41	6241.95	5713.81	7458.03
FBgn0000406	1013.85	987.447	949.315	2188.28	2199.66	3758.84
FBgn0034405	5161.74	5683.7	5714.21	4991.86	7105.29	6373.68
FBgn0035227	3821.32	3692.88	3113.61	2551.37	1945.9	2481.24
FBgn0039543	3177.44	3548.85	4431.66	3965.95	5945.93	4759.68
FBgn0030300	5216.52	4791.13	4525.56	3378.67	3446.81	3383.07
FBgn0010808	5212.97	5732.18	4705.35	6457.61	6499.15	5031.66
FBgn0262716	10440.2	10174.3	11648.3	11221.6	13119.8	11034.3
FBgn0031860	2231.89	2620.27	3297.98	1435.3	2760.09	1406.43
FBgn0038535	19100.9	17170.9	16628.5	18374.9	17788.5	17278
FBgn0036030	4224.02	4307.79	3914.06	5426.83	6233.36	5413.39
FBgn0003391	4245.36	4073.04	5518.39	4603.18	5665.71	4917.14
FBgn0037551	1841.29	1949.27	2521.58	3150.83	3895.4	2528.95
FBgn0267534	8176.97	8846.17	9133.58	7935.55	12102.3	7150.26
FBgn0034988	4626	4861.76	5928.35	6059.19	7093.26	5118.74
FBgn0016078	7239.24	7231.35	7375.8	5586.44	4269.43	6189.97
FBgn0085478	6550.54	6426.71	5181.72	4308.32	4602.56	4920.72
FBgn0033980	1706.11	2128.62	3371.27	863.858	859.898	1207.22
FBgn0261260	3139.73	3743.43	2637.24	1410.93	1950.71	2103.09
FBgn0261268	5752.26	5274.46	6126.46	4938.24	4876.77	6518.02
FBgn0031228	3035.86	3719.89	3043.76	1855.65	2393.28	1297.88
FBgn0025592	8260.92	6918.36	8231.21	6022.64	6530.42	6822.21
FBgn0261609	5753.69	5742.56	6176.84	7453.06	7284.48	6502.51
FBgn0031478	7995.54	7552.65	7830.42	6647.68	5760.72	6892.59
FBgn0037744	3813.5	3969.18	3782.37	5196.55	5434.8	4807.4
FBgn0000455	10509.2	12199.1	12096	12536.3	16374.1	11356.4
FBgn0261808	3473.41	4924.08	2293.7	2518.47	1885.76	3108.7
FBgn0031182	3791.44	4445.59	6475.72	3530.97	5712.61	3527.41
FBgn0260748	4527.11	4624.24	6159.67	3343.34	3868.94	5038.82
FBgn0039086	3314.04	3375.05	2850.23	2076.18	1901.4	2296.34
FBgn0020496	14795.1	14535.4	13927.1	12290.2	16917.7	13626.5
FBgn0039994	4026.23	3851.46	3691.91	2262.6	2683.12	2828.37
FBgn0031317	1817.1	1806.63	2124.22	4409.45	3635.63	2667.33
FBgn0034381	1942.32	1990.82	2159.72	483.712	1012.64	823.103
FBgn0030999	258.976	1053.92	12645.7	261.96	6722.84	634.624
FBgn0011672	15135.2	15396.1	16175	14228.7	11889.4	14610.7
FBgn0032618	4576.91	3959.48	3186.9	3394.51	2417.34	2792.58
FBgn0034470	4476.59	1236.04	69.8531	604.335	4.81062	734.828
FBgn0020622	3299.1	3399.28	3570.52	4565.41	6755.31	4363.64
FBgn0035909	13286.1	12705.2	15215.4	12806.8	17997.7	13390.3
FBgn0033906	6948.25	6952.29	6634.9	5789.92	8381.3	5562.5
FBgn0265052	4712.09	4366.65	4083.54	3204.44	3494.92	2964.36
FBgn0032699	2067.54	1585.73	3344.93	2562.33	2252.57	4977.98
FBgn0052669	9390.74	8148.17	4987.05	7091.19	6988.63	7118.05
FBgn0023549	14029.5	13291.1	10986.4	14132.4	12973	17723
FBgn0284226	4006.31	3516.31	3057.5	5453.64	4216.51	1896.72
FBgn0031107	1716.07	1638.36	2460.89	2317.43	3223.12	2874.9
FBgn0031002	2307.31	2098.15	1915.81	2974.16	3569.48	3256.62
FBgn0030593	3039.41	4479.52	6246.7	4326.6	5064.38	5484.97
FBgn0024986	6028.32	6770.17	4474.03	5873.99	5568.29	4873.01
FBgn0032444	8601	7440.47	7841.87	8995.57	10566.5	8153.49
FBgn0036239	3039.41	2996.96	3247.6	1886.11	1714.99	1964.71
FBgn0024248	3291.99	3084.91	4123.62	3579.71	2429.36	1627.12
FBgn0034438	1818.53	1553.19	1918.1	495.896	745.646	653.711
FBgn0038829	8097.28	7977.82	8716.75	9244.13	9996.47	8742.78
FBgn0011227	1797.89	2678.43	2462.03	1215.98	1574.28	1011.58
FBgn0000083	7458.38	8214.64	8146.47	7070.47	10289.9	6209.06
FBgn0015036	3772.23	3694.27	3670.15	5619.34	4734.85	4861.08
FBgn0264560	6892.04	6181.58	8143.04	6188.34	6619.41	7997.22
FBgn0029801	17056.9	14583.2	14670.3	15722.5	12021.7	15392
FBgn0263929	11103.3	10011.6	9227.48	10588	9964	11431.6
FBgn0261989	1512.59	1859.95	2640.68	8902.97	5522.59	1870.47
FBgn0260659	5538.82	4854.83	4011.4	3093.56	4081.81	3717.08
FBgn0015663	2416.16	2969.96	2333.78	1254.97	1914.63	1163.08
FBgn0032015	6286.58	7361.53	7270.45	6224.89	8305.54	6048.02
FBgn0040299	18795.7	18640.3	16622.7	19776.1	18998.3	24915
FBgn0283499	6934.73	1886.95	1754.34	570.219	2889.98	2030.32
FBgn0038938	2894.27	3589.02	4430.52	2885.21	3516.56	4029.62
FBgn0032955	5036.52	4916.46	4204.93	3870.91	2892.39	3783.89
FBgn0264448	286.724	312.299	448.892	1719.19	1492.49	1282.37
FBgn0036556	9730.11	9437.53	11731.9	8835.96	9967.6	8710.57
FBgn0262527	5974.95	5072.96	6204.33	5635.18	4798.59	6572.89
FBgn0283658	13671	14376.1	12725.9	14801.3	13943.6	15209.5
FBgn0016687	13613.3	13752.9	13780.5	12532.6	14715.7	12616.1
FBgn0036956	64.0326	150.264	62.9823	4333.91	1105.24	2309.46
FBgn0005674	4748.37	3647.18	5876.82	7389.7	5615.2	5570.85
FBgn0031023	3776.5	3855.61	2885.73	2423.43	2372.84	3038.32
FBgn0052834	1737.42	123.95	0	2685.39	19.2425	1019.93
FBgn0024997	8511.36	7964.67	7821.25	12644.7	9921.9	7531.99
FBgn0028953	7276.95	6362.31	4823.3	5184.37	4921.26	5680.6
FBgn0023508	2722.1	2668.05	3280.8	3841.67	3422.76	4623.69
FBgn0026370	6977.42	5032.79	5536.72	5100.29	4484.7	6680.25
FBgn0037580	5719.54	5606.15	5899.72	6838.98	8724.06	6547.84
FBgn0033902	10912.6	10037.9	9983.26	12546	10739.7	11157.2
FBgn0013771	3891.05	5008.56	7942.64	8660.51	8829.89	8430.24
FBgn0026076	4000.62	4057.12	3825.89	2558.68	2880.36	3114.67
FBgn0000382	4960.39	4890.84	4330.89	3400.6	3773.93	4042.75
FBgn0011603	2784	3579.32	3087.28	3495.64	4324.75	4203.79
FBgn0035978	2088.17	2438.84	2813.59	2829.16	4726.43	3878.13
FBgn0027087	7247.78	6872.66	6620.01	7735.73	7947.14	5519.56
FBgn0033352	3373.1	3316.19	3985.06	4099.97	4488.31	5022.12
FBgn0038889	1645.64	1787.24	2074.98	2901.05	2517.16	3960.44
FBgn0025724	7897.36	6978.6	8836.99	7693.09	9865.38	7886.28
FBgn0013995	7029.36	6261.91	8746.52	7356.8	8140.77	8140.37
FBgn0002973	6428.16	6034.09	6920.03	4325.38	5141.35	6203.09
FBgn0051716	6191.24	5520.28	6834.15	5083.24	4346.4	6049.21
FBgn0261984	5533.84	4585.46	6101.27	5038.16	4879.17	6127.94
FBgn0025637	10365.5	10544.8	11062	12760.5	12530.5	10953.2
FBgn0030026	2468.1	2391.06	3065.52	1859.3	2962.14	1726.13
FBgn0259221	2655.93	2465.85	3273.93	3889.19	3886.98	4374.37
FBgn0019830	12992.2	14085.3	11962.1	13013.9	13140.2	12038.8
FBgn0000723	4200.54	3843.15	4940.1	5546.24	4944.11	3292.41
FBgn0052702	3950.1	3150.69	2246.75	2211.43	2086.61	3362.79
FBgn0283500	5391.55	4789.05	5541.3	6196.87	6488.32	6894.98
FBgn0000489	3444.24	3741.36	2321.18	1291.52	1355.39	1288.33
FBgn0265487	12184.7	12096.6	12250.6	17102.9	11242.4	19422.8
FBgn0053554	3080.68	2595.34	2863.98	888.226	2236.94	1767.88
FBgn0030733	5079.21	6029.24	5413.04	4318.07	5025.9	3139.72
FBgn0031974	1183.18	1361.37	1223	2427.09	3021.07	2138.87
FBgn0033639	3378.08	3603.56	4178.59	5147.81	3895.4	5221.33
FBgn0259143	5920.17	6168.43	7727.35	5737.53	6730.06	7011.88
FBgn0036856	1102.78	1179.95	1028.33	8.52892	1.20266	72.7671
FBgn0260743	7217.19	6540.97	6750.56	5149.03	5540.63	6336.7
FBgn0036726	4291.61	4395.04	3483.49	3202	3968.76	2902.33
FBgn0067102	4633.83	4688.64	3957.58	2735.35	3469.66	4992.3
FBgn0032006	6335.67	5547.98	7562.45	6630.63	6341.6	7639.35
FBgn0039252	4438.17	4162.37	3816.73	5398.81	5250.79	4876.59
FBgn0040918	10880.6	11878.4	11630	12265.8	11178.7	13917.6
FBgn0263706	7117.58	7591.43	6144.78	6346.74	7227.96	5762.91
FBgn0266635	3334.68	2922.87	4141.94	2251.63	3087.22	2116.21
FBgn0026059	2268.18	2471.39	4587.4	2912.02	2910.43	3622.84
FBgn0031118	11630.5	12486.4	12004.4	13087	12987.5	13563.3
FBgn0285952	32204.1	32378.7	33265	32183.3	42821.7	29015
FBgn0000024	2550.63	2749.06	3443.41	3672.31	3830.46	4702.42
FBgn0040064	11241.3	12226.8	13307.6	13140.6	14370.5	13188.7
FBgn0029133	4612.48	4262.78	4420.21	6298	5500.94	5258.31
FBgn0053208	8386.85	6991.07	8566.74	7967.23	7306.13	7477.11
FBgn0037749	2569.13	2610.57	3612.89	3689.37	4534.01	3210.1
FBgn0053514	9248.44	10972	11703.3	11646.8	11992.9	10216
FBgn0051635	4937.63	5074.34	5698.18	6440.55	5390.3	7128.79
FBgn0032783	3009.53	3673.5	1937.56	1025.91	1452.81	1617.58
FBgn0051472	3910.26	4188.69	4191.18	5357.38	7430	3393.81
FBgn0033544	20785	13025.8	11137.6	10361.4	10494.4	10195.7
FBgn0051793	1840.58	2029.6	3103.31	2849.88	6407.75	2951.24
FBgn0038832	142.295	135.722	182.076	1176.99	1215.88	1325.31
FBgn0035228	6625.95	6243.21	5814.98	8036.68	5646.47	6886.63
FBgn0058002	4181.33	4447.67	4619.46	2987.56	3814.82	3026.39
FBgn0001220	15337.9	12372.2	12224.3	11767.5	12838.3	11490
FBgn0036191	5715.98	4093.82	5068.36	4466.72	2905.61	3999.8
FBgn0037683	3151.83	3778.06	1220.71	403.296	300.664	549.928
FBgn0000412	4633.83	4111.13	4436.24	5177.05	5941.12	3780.31
FBgn0052264	7972.77	7682.83	8850.73	6907.21	6815.45	7578.51
FBgn0022160	2882.18	3013.58	3260.19	4561.75	4078.2	4049.9
FBgn0267828	17431.1	15304	16389.1	16420.6	22804.7	16366.6
FBgn0030640	2556.32	1829.48	993.975	1146.53	1532.18	2209.26
FBgn0261258	4287.34	4371.49	5105	5432.92	6370.46	5181.97
FBgn0031759	8488.59	7427.32	9293.89	7060.73	8050.57	8266.81
FBgn0029843	7183.75	5102.04	5605.42	4137.74	5284.47	6162.53
FBgn0052656	29.1704	18.6964	8424.74	1073.43	5552.66	33.4013
FBgn0002645	7523.83	7457.09	9675.22	7607.8	8580.94	8440.98
FBgn0038414	3003.13	2152.16	3286.53	2721.94	3778.74	3781.5
FBgn0034365	4594.7	4759.96	5814.98	5643.71	6879.19	4930.27
FBgn0029715	5430.68	4748.89	4792.38	6352.83	6039.73	4419.7
FBgn0036337	4190.58	3932.48	3273.93	5309.86	3696.96	4751.33
FBgn0085819	1028.08	1246.43	42.3699	134.026	1291.65	65.6096
FBgn0037020	9148.13	9390.44	10557	10201.8	10086.7	8810.78
FBgn0025681	3649.86	3857.69	4479.76	5010.13	4080.61	5519.56
FBgn0038416	3553.81	3433.21	4705.35	3465.18	4846.7	4397.04
FBgn0035424	9351.61	8894.64	9115.25	5334.23	8327.18	8062.83
FBgn0033313	4670.11	4480.21	3723.97	3149.61	3172.6	3649.09
FBgn0032264	2212.68	1958.27	2167.74	1373.16	975.353	549.928
FBgn0003464	3002.42	2981.04	3524.72	4075.61	3506.94	4777.57
FBgn0036551	3693.97	3953.94	5001.94	4416.76	5576.71	4350.52
FBgn0262484	2080.35	191.811	99.6265	3809.99	12.0266	965.058
FBgn0034277	9406.39	9471.46	10065.7	10516.2	13578	10350.8
FBgn0017567	7895.93	7903.04	6798.65	6729.32	6230.96	6254.39
FBgn0052284	331.547	243.746	831.366	1813	3979.59	786.123
FBgn0003514	13433.3	14198.2	16160.1	14430.9	19810.1	14242.1
FBgn0038948	2342.17	2121	2029.17	3606.51	3832.86	2848.65
FBgn0016984	5545.94	5231.53	6100.12	6585.54	6114.3	8420.7
FBgn0001230	1089.27	537.348	2196.36	193.728	2991	393.658
FBgn0038147	3812.79	5696.86	4758.02	4132.87	5423.97	4039.17
FBgn0027094	8176.97	6738.32	6861.63	7277.61	7888.21	6362.94
FBgn0036501	3493.34	3147.23	4183.17	4008.59	4788.97	3050.25
FBgn0262124	6392.59	6768.79	8456.8	6023.85	7608	6101.7
FBgn0003429	3269.93	3266.33	5330.59	4096.32	3064.37	5309.61
FBgn0053144	6328.56	5802.81	8676.67	6693.98	6186.46	7654.86
FBgn0015240	3736.66	4073.74	3406.77	4852.96	3371.04	6378.45
FBgn0027580	20020.9	15361.5	14971.5	16003.9	15998.9	14827.8
FBgn0033853	5612.81	5967.61	4935.52	6676.93	3659.68	5432.48
FBgn0008635	9317.46	8464.62	10923.4	8744.58	9776.38	9463.3
FBgn0039909	11414.2	11582.1	10876.5	10383.4	10568.9	8894.28
FBgn0033661	3350.33	2410.45	2402.49	3431.06	1813.6	3843.53
FBgn0027080	6204.76	5392.87	5238.98	6608.69	5454.04	6640.89
FBgn0002914	2840.91	2319.05	3362.11	3902.59	2974.17	3867.39
FBgn0033097	1323.34	1315.67	1691.36	2682.95	1973.56	2917.84
FBgn0037315	4568.37	4068.2	4044.61	2462.42	3498.52	3043.09
FBgn0036165	4303.7	5010.63	4617.17	3755.16	7701.8	5328.7
FBgn0033679	609.733	734.699	2069.25	1384.12	1759.48	1219.15
FBgn0003308	2665.89	1870.33	1825.34	3228.81	3088.42	3547.69
FBgn0038460	2208.41	2260.19	1936.42	1187.96	1425.15	691.883
FBgn0027532	4204.81	3808.53	5110.73	4060.98	3142.54	4828.87
FBgn0035473	5524.59	4651.94	4666.41	3646.72	3700.57	3001.34
FBgn0051810	1548.17	1205.57	2044.06	444.722	681.905	423.48
FBgn0034645	4556.99	5462.81	5575.65	4921.19	6173.23	4267.01
FBgn0052694	2971.82	2955.42	1756.63	1236.69	1047.51	1546
FBgn0082598	11292.5	10909	11682.6	9749.77	11537.1	9082.76
FBgn0259720	12.095	50.5495	17.177	1109.98	1207.47	996.074
FBgn0024352	6680.74	6082.56	5727.95	6296.78	7499.76	7095.38
FBgn0030748	4709.95	4925.46	5490.91	6067.72	4693.96	5975.25
FBgn0004648	10202.5	9259.56	10605.1	8689.75	9648.9	10270.9
FBgn0030073	1481.29	1500.56	1944.43	3054.57	2048.12	3944.93
FBgn0036975	4300.86	6196.82	7626.58	6111.58	6226.15	5216.56
FBgn0062442	6430.3	6842.88	5421.06	5942.22	6291.09	4623.69
FBgn0085450	4530.66	4550.84	5741.69	3152.05	4120.3	3541.73
FBgn0032981	821.752	802.56	896.639	1736.24	2407.72	2298.72
FBgn0033518	858.037	896.735	1250.48	2673.21	2358.41	1512.6
FBgn0030306	3901.72	4375.65	4484.34	5058.87	6121.51	3950.89
FBgn0039303	8764.64	8387.76	8110.97	7382.39	7995.25	7211.1
FBgn0026199	4255.32	4178.99	4247.3	2946.13	3304.9	3242.31
FBgn0050411	1972.2	2558.64	2379.59	3602.86	2811.81	3384.26
FBgn0014020	22104.8	21604.7	24332.9	22617.5	23109	22896.6
FBgn0010516	16735.3	17739.4	17236.5	18785.6	17623.7	14143.1
FBgn0051956	4027.65	4068.2	6649.78	3521.23	4484.7	7202.75
FBgn0036428	4357.06	4491.98	3683.89	4764.01	2263.4	3488.05
FBgn0085424	15060.5	16716	16365.1	16536.4	12062.6	15883.5
FBgn0027280	3361	3392.36	3483.49	4695.78	4633.83	4271.78
FBgn0052813	8438.79	8105.23	7859.04	8860.33	7553.88	9443.02
FBgn0034552	1116.3	1129.4	750.062	1766.7	2187.63	2117.4
FBgn0004436	7517.43	7376.08	8330.84	9013.85	8107.1	8518.52
FBgn0250869	9622.68	5735.64	10060	9065.02	11272.5	10065.7
FBgn0029629	7878.86	7620.51	8604.52	9956.91	9001.87	7862.42
FBgn0035207	6744.77	6315.23	6845.6	4331.47	5820.85	7214.67
FBgn0031505	4147.18	4601.39	3750.31	3372.58	4372.85	2951.24
FBgn0016650	2638.14	3069.67	2124.22	1289.09	1638.02	1955.17
FBgn0028948	3267.09	2931.18	1397.06	638.451	792.55	551.121
FBgn0034598	2961.15	2629.96	3341.5	1452.35	2236.94	3249.47
FBgn0020660	6805.24	6110.26	8310.23	6706.17	7110.1	6000.3
FBgn0038419	3757.29	3681.81	4376.7	3050.92	3214.7	4214.52
FBgn0014380	9187.97	10193.7	11475.4	10908.5	9908.67	10176.7
FBgn0028539	7027.94	6029.24	7060.89	6706.17	5917.06	6376.06
FBgn0013718	2867.24	2994.89	2716.25	1686.29	1856.9	2147.22
FBgn0033212	10514.2	9836.38	14247.7	10178.7	10499.2	14561.8
FBgn0031277	81.108	1124.55	488.972	604.335	1314.5	14.3148
FBgn0034181	4150.74	3937.32	4621.75	5287.93	5001.84	5333.47
FBgn0028394	4137.93	4424.81	4898.88	3155.7	3506.94	3427.21
FBgn0032078	1996.39	2135.54	3664.42	3362.83	3175.01	3870.97
FBgn0033741	3896.74	3119.53	2899.48	4348.53	1986.79	3160
FBgn0033139	6138.59	7006.3	6181.42	4967.49	5832.88	5185.55
FBgn0062928	2195.61	2411.14	2997.96	3839.23	3969.96	3816.1
FBgn0052137	9134.61	8208.41	8447.64	6831.67	6807.03	8378.95
FBgn0000251	5355.26	4515.53	4943.54	5558.42	4564.08	6046.82
FBgn0027090	3295.55	2955.42	3016.28	4009.81	4084.22	3698
FBgn0032398	7622.73	8272.81	7691.85	8683.66	9414.38	8213.13
FBgn0038877	4495.09	4621.47	5140.5	4051.24	3610.37	5041.21
FBgn0052250	3517.53	3829.99	3138.81	2438.05	3077.59	2527.76
FBgn0001978	4917.7	3928.32	4253.02	4995.51	3836.47	4585.52
FBgn0263916	7972.06	7556.11	7548.71	5872.77	6654.29	6566.93
FBgn0261641	3854.05	3563.39	2923.52	2756.06	2174.4	2518.22
FBgn0052177	3283.45	3331.42	3962.16	5256.25	3639.23	4696.46
FBgn0039313	768.391	1270.66	1709.68	183.981	1460.02	473.582
FBgn0034246	3684.01	3375.74	3971.32	4074.39	5143.76	5116.36
FBgn0011481	9708.06	9223.56	8832.41	8237.72	7830.49	8294.25
FBgn0028572	2306.6	2877.17	3358.67	3538.28	3862.93	4277.75
FBgn0029804	3019.49	3494.84	3152.55	1815.44	2167.18	2416.82
FBgn0003964	2104.54	2258.11	2535.32	3278.76	3181.02	3422.44
FBgn0086451	2523.6	1750.54	1984.51	3114.27	1369.82	2735.33
FBgn0051632	2707.87	2105.08	2389.89	3088.69	1930.26	3410.51
FBgn0086909	3941.56	4788.36	4917.2	4995.51	5771.54	6236.49
FBgn0050392	4274.53	4926.15	4787.8	5257.47	5457.65	3726.63
FBgn0050035	6057.49	5390.1	6247.84	2886.43	3710.19	5934.69
FBgn0026259	10045.3	9077.45	8743.09	10986.5	10279.1	10239.9
FBgn0259923	2359.25	3041.97	3339.21	2137.1	3285.65	4047.52
FBgn0261276	6199.78	5702.4	5552.75	5350.07	4710.8	4723.89
FBgn0028646	8055.3	7562.35	7466.26	6584.33	7148.58	6368.91
FBgn0010113	5686.1	5135.28	4685.88	3295.82	5224.33	4246.73
FBgn0014391	8262.34	9636.26	8488.87	8224.32	9201.51	6438.09
FBgn0000662	3809.94	3906.85	3118.2	3359.18	2414.93	2833.14
FBgn0023528	4961.82	5374.87	4398.45	5577.91	3979.59	4846.76
FBgn0015714	2317.98	1785.16	3141.1	2127.36	3175.01	2570.7
FBgn0032381	108.855	670.3	2121.93	466.654	2613.37	52.4877
FBgn0040233	4854.38	3651.34	4423.65	3661.34	3978.38	4636.81
FBgn0286075	2101.69	1985.28	2025.74	1164.81	1040.3	1052.14
FBgn0027081	7773.56	6703.7	7185.71	6384.51	8404.15	6875.89
FBgn0026756	709.339	688.304	1682.2	1152.62	2131.1	1388.54
FBgn0024244	3725.28	3972.64	4944.68	4437.48	4780.55	6095.73
FBgn0010235	4966.09	5052.87	5699.32	4082.92	3899.01	4108.36
FBgn0030343	4468.77	4220.54	4539.3	5119.79	6515.98	5514.79
FBgn0034110	3167.48	3528.77	3756.03	5015.01	4181.63	4498.44
FBgn0039107	2200.59	2987.27	2339.51	1186.74	2742.05	1772.65
FBgn0036759	2091.73	2078.76	2410.5	2729.25	3095.63	3299.57
FBgn0267350	6752.6	6219.67	7308.23	6597.73	8641.08	7565.39
FBgn0266136	4295.17	3799.52	4714.51	1621.71	3239.95	4243.15
FBgn0035607	1696.15	1388.38	2244.46	3421.32	1278.42	226.651
FBgn0036144	2145.09	2607.11	2223.85	843.145	1082.39	1720.17
[truncated: 8,939 more rows]
