# Supplementary material for: Werner syndrome exonuclease promotes gut regeneration and causes age-associated gut hyperplasia in Drosophila
Source: PLoS Biol. 2025 Apr 22;23(4):e3003121. doi: 10.1371/journal.pbio.3003121 (PMC12013949; doi:10.1371/journal.pbio.3003121)
Supplement: S2 Table — Gene symbols are indicated. (XLSX) [file pbio.3003121.s009.xlsx]

## Sheet: normalized_counts
S2 Table. List of gene counts from RNA-seq with BLM injury (WT and WRNexo-null), normalized by the DESeq2 R package.
Gene ID	WT BLM replicate 1	WT BLM replicate 2	WT BLM replicate 3	WRNexo null BLM replicate 1	WRNexo null BLM replicate 2	WRNexo null BLM replicate 3
FBgn0032049	564599	550734	546516	1.06102e+06	1.33243e+06	1.09058e+06
FBgn0000079	476648	465616	474759	1.42361e+06	1.66055e+06	732880
FBgn0002570	567031	565842	562501	929909	820110	837593
FBgn0004427	170840	169049	162175	5127.32	3473.33	24.1939
FBgn0033774	351844	358938	359988	569833	567939	494740
FBgn0284245	592037	579285	588097	707508	781219	782880
FBgn0265297	93084.4	91266	93121.4	228064	214792	209537
FBgn0000559	234049	240801	235172	344917	415473	403110
FBgn0031249	159305	159527	157327	38372.8	52967	42866.3
FBgn0036203	300522	301779	304510	404655	411574	444940
FBgn0028920	143182	146584	144739	297667	303903	247919
FBgn0261575	242747	249221	245003	539142	426256	340878
FBgn0032069	72671	72946.4	73435.5	199094	282192	173247
FBgn0003863	1.50003e+06	1.47943e+06	1.49379e+06	1.58267e+06	1.57931e+06	1.36719e+06
FBgn0034663	210467	217643	212547	106522	120012	76221.2
FBgn0033296	146398	149798	147804	275708	241808	287856
FBgn0085353	524091	509814	506281	430503	387120	405228
FBgn0250815	621476	609017	613169	532896	897634	492444
FBgn0030098	157223	157506	156821	42989.9	73119.7	54483.5
FBgn0034335	88841.8	88218.9	88034	3437.67	4320.02	3539.67
FBgn0051343	259967	260962	259142	165354	183109	159432
FBgn0032518	28140.2	99079.6	98041.2	31721.9	26400.3	110766
FBgn0035665	570281	537395	560603	500396	847746	478829
FBgn0040060	486584	469637	491686	422932	546866	388835
FBgn0034295	510110	505801	512423	429583	451914	427786
FBgn0015222	136440	235031	234281	194428	370224	254579
FBgn0003356	396121	388288	397012	446939	605756	328339
FBgn0267408	149939	152509	152847	213971	206094	225655
FBgn0267498	158482	150845	181062	197752	240572	213397
FBgn0038702	24674.8	24518.6	23768	90767.1	92486.9	78213.5
FBgn0039342	187847	186985	184898	273830	271546	236132
FBgn0028534	85767.4	86933.8	86988.8	161008	163495	133335
FBgn0028533	76215.4	77793.9	76794	160083	165610	122716
FBgn0040256	59956.3	60058.4	59970.7	8225.84	12814.1	12936.3
FBgn0003279	233426	231709	231673	276895	314517	309344
FBgn0032068	43610.7	44573.5	44282.1	89444.7	145668	98879.2
FBgn0064225	111984	114642	113631	155376	169190	160203
FBgn0085802	134663	128377	152523	170773	207960	178569
FBgn0034292	66746.9	64452.1	64479.3	17100.8	20665.2	22691.7
FBgn0039777	118897	120187	120586	44291.1	60144.4	78445.9
FBgn0085249	1.23465e+06	1.20883e+06	1.19142e+06	1.30461e+06	1.15979e+06	1.20862e+06
FBgn0033788	81150.7	81433.4	79361.5	121978	125714	129664
FBgn0267501	147969	135397	160670	176613	218286	190509
FBgn0000078	455231	422364	431145	444675	585968	473114
FBgn0027611	114190	111184	113839	44138.2	74952.2	61193.6
FBgn0051198	348451	344541	339548	377476	513945	535398
FBgn0015288	122586	128233	124253	158424	178903	171734
FBgn0050360	261754	266590	266622	380998	305821	306200
FBgn0032505	93639	95074.4	94914	130965	15087	20413.3
FBgn0015039	269348	270981	270002	112690	306499	335471
FBgn0039474	18193.4	17772.9	17859.1	65081.2	56006.7	52987.7
FBgn0001942	113069	109583	109056	141094	159617	152021
FBgn0037636	50643.9	49757.6	51505.7	109997	83537.1	94640.1
FBgn0015221	219668	228909	223199	191310	412164	253791
FBgn0039471	58806.8	59061.6	58075.3	110597	111843	91907.2
FBgn0001218	160033	98870.9	101424	53326.1	115914	131829
FBgn0000042	371736	391105	370696	387323	404614	420793
FBgn0030594	24008.4	5261.4	23957.4	40465	7939.27	40558.4
FBgn0039475	13980.8	13503.5	14106.4	74186.6	66261.3	45603.3
FBgn0003357	447164	462086	444492	476221	606246	346028
FBgn0036232	66907.7	66625.5	64782	96096.7	112416	105282
FBgn0036024	6090.46	6354.71	6210.7	88733.2	100318	37272.2
FBgn0261592	166012	161513	162452	189166	198436	195452
FBgn0017581	69088.2	68773.5	69213.5	109726	99519.2	102287
FBgn0000100	174251	175553	174764	203746	221449	209858
FBgn0017545	79918.5	82795.8	84150	108782	121053	121145
FBgn0037607	50557.4	50357.4	50160.6	88132.5	81630.8	79708.2
FBgn0033787	72482.1	70913	72692	100206	105130	109813
FBgn0023197	104220	103059	103652	158696	169133	131882
FBgn0267504	152347	134868	164212	142363	88516.4	196071
FBgn0033294	37563.5	37756.6	37168	65950.7	83175.7	75666.8
FBgn0036766	73943.7	77270.2	74339.9	99395.4	110372	115740
FBgn0036996	52081	53298.2	51323	81685.8	95782.9	78069.4
FBgn0038082	58390.4	59644.5	58836.9	16204.1	32349.3	11999.1
FBgn0033999	27620.4	28399.5	27504.5	57012.3	55910.9	54184.8
FBgn0010357	1.04844e+06	1.03086e+06	1.03989e+06	1.10221e+06	1.02146e+06	845529
FBgn0250836	6874.33	6597.26	6597.2	33252.6	36842.4	44867
FBgn0003358	23972.7	24128.8	24106	59977	52679.3	50833.4
FBgn0043783	10020.1	9338.98	10150.9	51489.5	35701.3	94316.1
FBgn0001297	45340.1	44327.3	44999	93941.1	70405.7	92876
FBgn0002571	24186.1	24768.4	25035.1	49706.3	55744.6	54847.5
FBgn0033978	29491.7	30874.5	29553.2	53845.4	117533	129463
FBgn0031689	34125.4	34767.5	34159.8	58725.1	84928.5	73312.6
FBgn0041094	18240.4	18184.4	18604.5	45256.2	42252.6	43700.4
FBgn0014184	122636	121342	123846	96291.9	80599.2	100715
FBgn0033297	78702.3	81621.7	81199.8	143816	102667	129923
FBgn0036422	169658	168723	167029	122982	192666	190628
FBgn0004425	23712.4	22983.6	24072.6	821.176	475.101	64.1663
FBgn0010241	17724.4	17857.4	17655.4	40238.6	69464.8	63738.2
FBgn0266599	251080	257192	256334	272905	314445	307506
FBgn0261836	49809.3	50649.4	37041.4	64549.8	83233.4	72444.8
FBgn0261822	52077.2	52918.1	52125.5	74614.3	74638.3	76105.5
FBgn0033826	15133.1	15684	15072.6	50659.3	36817.8	38425.1
FBgn0264987	65680.2	63620.7	63575.9	14566.8	43679.6	41409.4
FBgn0004838	21290.3	21562.1	57628.9	64009.4	67713.7	75940.3
FBgn0039778	28115.8	27843.2	28250.9	109530	153423	49701.5
FBgn0263396	57569	56485.2	57883	82454.7	77992	95710.9
FBgn0013733	39545.7	37917.1	37067.1	59554.3	66503.1	58375.6
FBgn0031418	25377.9	26106.7	25902.3	52517	52967	46724.6
FBgn0002868	147812	141988	135453	151146	112944	41678.6
FBgn0003748	27828.1	28201.6	28163.3	48651.6	51740.2	50850.2
FBgn0014026	160147	162516	164725	178600	195517	195274
FBgn0030837	39145.3	39403.8	39649.8	15361.8	13365.6	19252
FBgn0037934	76517.1	76118.9	76539.9	56411.5	117600	117701
FBgn0054040	30506.8	30110.6	30283.3	53128.8	50098.5	55312.4
FBgn0029155	18651.1	18820.4	19166.1	70279.9	38507.8	49282.9
FBgn0039769	43826.9	43307.6	42530.5	21063.8	24457.5	20599.5
FBgn0010100	53759.6	54144.1	53517.3	83079.6	72727.8	75025.1
FBgn0032144	235530	238347	236784	254983	278228	201293
FBgn0032889	30708.9	32119.9	31221	49163.9	55260.2	53876.6
FBgn0001233	102320	104024	104970	120348	123147	131222
FBgn0032987	77097.9	77699.8	74908.2	98041.9	103256	93129.5
FBgn0011284	154097	154885	153625	171601	188518	182136
FBgn0261599	125007	122243	123170	148390	152046	138983
FBgn0030616	153573	148994	147027	167557	179826	161168
FBgn0262736	401512	398503	400958	499912	385433	459179
FBgn0053346	2249.15	2347.11	2266.66	22196.9	20558.3	39754.7
FBgn0000253	63430.1	64683.8	64815.3	44443.1	46432.6	93072.7
FBgn0033777	29021.8	38843.8	38140.9	17973.3	29892.3	20087.2
FBgn0038484	15163.2	15489.8	15143.1	36618.8	32823.5	45343.5
FBgn0002939	12581.3	13207.8	13342	33657.1	32906.7	30350.7
FBgn0039858	68898.3	69162.1	70238.7	94846.8	85586	93589.2
FBgn0016694	26136.4	25502.1	24291.6	44471.3	42634.4	43096.6
FBgn0266410	22265.9	17715	17287.9	37378.6	35186.3	31456.2
FBgn0001089	14487.4	14818.8	14605.2	33411.6	31707.9	34682.4
FBgn0267511	52268.9	48295.1	60849.4	57130.1	82679.4	77614.9
FBgn0000370	35626.4	35373.3	35945.7	52254.3	62564	56018.2
FBgn0035661	105763	104318	103740	88926.5	87176.8	78286.1
FBgn0039857	143985	143176	142464	158757	174734	172689
FBgn0285950	140015	141562	138889	157074	162422	155084
FBgn0037874	95577	95245.8	96442.8	112570	114838	112046
FBgn0026409	63989.3	63030.6	63576.8	87724.9	79512.4	83566.6
FBgn0033733	37732.7	37822.9	38698.8	59995.1	53411.5	56033
FBgn0038292	20916.2	22046	21408	40638.1	50806.1	36830.4
FBgn0033926	117571	109987	114242	105297	139385	130668
FBgn0051233	119922	122464	121756	86093.6	135712	94909.3
FBgn0020910	242899	242041	242435	258075	289373	281509
FBgn0037387	29570.7	29994.8	30169.1	52282.5	45705.5	49721.5
FBgn0043575	28931.6	28493.6	28331.8	51813.6	68360.2	44161.1
FBgn0002569	43729.1	46054.1	45817.7	59407.4	65909.2	68546.5
FBgn0267497	95598.6	8974.55	97280.6	82586.5	96762.8	6037.94
FBgn0046302	87366.2	89846.8	87877	63224.5	74590	65930.4
FBgn0040827	77569.7	81665.1	77813.6	66261.6	61193.8	59271.8
FBgn0004167	86866.1	84620.4	84217.6	97588.1	122194	111531
FBgn0036738	51506.7	53278.9	51927.5	65734.3	69634.5	69742.5
FBgn0051086	43807.1	42021.2	40823.6	21267	28876.8	26454.4
FBgn0034318	25317.7	25630	23570	9013.81	11922.5	5418.37
FBgn0029766	152867	157837	155154	166552	222103	170367
FBgn0002622	107885	110602	110046	122536	134092	130728
FBgn0000416	98467.2	99518.9	97771.8	113579	132555	113537
FBgn0015766	35032.4	33863.6	34230.2	48096.1	14634.8	17597.3
FBgn0000579	2719.09	56383.9	2821.66	59056.2	60404	69955
FBgn0001092	59441.2	59327.1	58862.6	73485.1	74041.1	83190
FBgn0020618	149763	151766	150769	163361	178396	179494
FBgn0259748	37476.1	36151.6	36294.1	15647.6	23253.6	18963.8
FBgn0025683	23652.2	23974.4	17005.2	36871.4	41912.4	37932.8
FBgn0011211	77310.3	77715.4	79099.7	97040.6	90160.6	100381
FBgn0031141	61.0926	51.8899	57.1186	14740.9	14279.3	19120.5
FBgn0000261	45369.2	44572.3	45460.7	58648.6	71545.9	65846.2
FBgn0010198	85033.4	85529.1	86297.6	99690.3	104091	98377.5
FBgn0035422	123900	124315	117412	103641	116214	109921
FBgn0036106	85239.2	85897.2	85886.4	98980.8	18172.6	31164.8
FBgn0003328	25679.6	25082.1	25573.9	39324.8	40543.1	39133
FBgn0284235	13165	2290.4	2343.77	5012.59	20543	17960.3
FBgn0263773	52963.5	53941.4	53059.4	40500.3	39519.1	36417
FBgn0033792	10891.4	11386.8	10691.6	30875.6	23652.4	27356.9
FBgn0028697	61399.9	65605.8	60765.6	72740.5	75577.5	76041.3
FBgn0030777	20107	22271.6	21308.1	34530.6	33516.7	48427.7
FBgn0013272	109866	109726	109915	130152	137266	122896
FBgn0035666	28335.7	28626.4	28483.1	41407	54078.3	45242.5
FBgn0037913	40912.3	41843.8	41042.6	53241.6	67677.3	61834.2
FBgn0264750	39903.8	40444	38551.2	23115.7	26855.9	28378.3
FBgn0026372	260965	253678	252061	243606	265071	283203
FBgn0039761	64441.4	60121.1	59285.3	23212.3	26485.2	67935.3
FBgn0035670	310194	311552	310212	282653	329774	322926
FBgn0032066	1628.82	1429.99	1682.14	16718.4	24083.4	14106.1
FBgn0001223	21.6174	31.3753	7400.67	5350.72	15062.4	15563
FBgn0029176	91641.7	91720.9	91315.5	103922	119328	118103
FBgn0004228	20093.8	20912.9	20500.8	32856.1	33160.3	33965
FBgn0261602	178526	175505	176656	189299	204873	188387
FBgn0263235	11589.7	11143.1	11745.5	32630.7	28018.2	23575.3
FBgn0031969	30917.6	29200.8	30299.5	16846.2	19126.2	17758.3
FBgn0030737	8049.18	8118.97	8409.76	27859.6	20269.8	24456.8
FBgn0037724	57188.3	59134	58153.4	99947.9	68540.1	103168
FBgn0032456	35262.6	35467.4	35694.4	47304.1	49139.8	59959.7
FBgn0038924	10113.2	10685.7	10319.4	22162.7	24527.9	22486.6
FBgn0003274	136605	143967	144029	155919	155411	169826
FBgn0010425	83699.7	83010.6	82223.2	93461	111239	113594
FBgn0039756	40555.1	41077.5	40819.8	27567.7	29448.6	28764.4
FBgn0086708	17388.8	17759.6	16891.9	43040.3	29511.4	28404.6
FBgn0031170	11304	11341	11137.2	47421.9	22978.8	61599.7
FBgn0010217	69065.6	72268.2	72101.8	86872.5	80751	89297.4
FBgn0034160	9451.49	9205.03	9127.55	20665.2	24017.2	22562.3
FBgn0285947	87580.5	86232.6	84727.8	95128.6	104039	98173.4
FBgn0038353	179032	179740	174002	156461	184942	160331
FBgn0024733	123769	126750	125197	133812	149956	140515
FBgn0037135	14719.6	15015.5	14848.9	26040.1	28858.1	27984.9
FBgn0032076	20272.4	21062.5	20732.1	8244.96	8622.23	10089.9
FBgn0054026	12077.5	10817.2	11065.8	27254.8	26538.6	21212.8
FBgn0032087	31312.3	30778	30842.1	42121.5	41961.6	45437.1
FBgn0003360	91458.4	91545.9	91406.9	115774	102545	108475
FBgn0020506	1489.72	1413.1	1621.22	18374.8	12485	14950.8
FBgn0024238	44422.8	44937.9	44802.9	55389.1	56919.6	56626.2
FBgn0003891	12411.2	11776.6	12580.4	25176.7	24490.6	22647.6
FBgn0025620	19653	20500.1	20083.8	9990.97	7952	6997.28
FBgn0034296	105547	108796	106238	92663	98615.7	72501.6
FBgn0004512	36870.8	37384.9	37834.4	21259	26673.5	26600.6
FBgn0262782	22713.3	24813	23672.8	35673.8	33827.2	34447.8
FBgn0030349	15270.3	14954	14613.8	4163.24	4016.3	4023.54
FBgn0038826	5921.28	5986.65	5884.17	17816.3	16486	17679.4
FBgn0037236	161920	169549	161104	179326	173581	172935
FBgn0002121	25914.5	25552.8	25556.8	35467.5	36708.3	36049.9
FBgn0034394	15348.3	15454.8	15135.5	25270.3	32395.9	26927.8
FBgn0032946	3967.26	3713.15	3623.22	17670.4	14165.6	13598
FBgn0261955	44607	43810.8	44231.7	59835.1	53638.9	61133.7
FBgn0261552	27232.3	26042.7	27521.6	42424.4	36905.2	37433.2
FBgn0039562	55268.1	55840.8	56205.6	30925.9	65457.9	77798
FBgn0015623	46694.5	48275.7	48289	33236.5	59570	56820.8
FBgn0031653	332245	326588	331217	336657	418405	279653
FBgn0034718	24208.6	23894.7	24763.8	35952.6	33330.9	34117.5
FBgn0259237	9869.74	9500.69	9252.26	18782.4	20361.5	22627.6
FBgn0261597	220782	222825	218826	206524	214970	205242
FBgn0010387	14342.7	13959.6	12719.4	23700.4	23761	29620.6
FBgn0039830	55036.9	51678.8	53590.6	64621.3	59906.8	68264.5
FBgn0045823	43488.5	41777.4	42859.9	33742.7	33187.5	32481.8
FBgn0037386	13451.6	14414.5	14030.2	27137	22702.2	25357.3
FBgn0028550	10693.1	10204.2	10302.3	22697.1	19435.9	22039.6
FBgn0086443	574.27	12577.9	589.274	8623.35	14131.7	16649.6
FBgn0030040	53172.2	51852.5	51162.1	59297.7	61679.1	61785.8
FBgn0013276	12249.5	12493.4	12281.4	21809.5	23320.7	21459.9
FBgn0010434	13850.2	13040.1	12467.1	23231.4	22846.4	22809.5
FBgn0020236	26773.6	27152.9	26737.2	38100.1	35731	43154.5
FBgn0037065	30838.6	20274.5	30088.2	20276.8	35431.5	34849.7
FBgn0262109	93788.4	92215.7	88421.5	82883.4	52866.8	87106.3
FBgn0005671	96328	92635.6	93942	102193	87007.9	86965.3
FBgn0039713	176997	179101	177326	170161	194141	192244
FBgn0005593	153048	156355	155381	161302	171830	173903
FBgn0263234	12822.9	13367.1	12959.3	30198.3	28434.8	21608.3
FBgn0015714	11730.7	11617.3	12099.6	1742.99	3143.3	2198.49
FBgn0085423	15526	15142.2	15899.9	29129.6	23815.3	27787.2
FBgn0010488	25133.5	24815.5	25583.4	36466.8	37726.4	33383.3
FBgn0035667	20763	20344.5	20183.8	6294.67	8103.01	11941.2
FBgn0038790	22414.4	24068.5	20546.5	13509.1	13481	1706.19
FBgn0000319	29796.3	29847.6	29966.3	38601.3	44736.7	41348.4
FBgn0030775	65728.1	65989.5	65083.8	49217.2	57756.1	56842.9
FBgn0001149	92435	91521.8	93389.9	59826.1	84564.5	175707
FBgn0038701	35066.2	35358.8	35407.8	53981.2	57629.7	43835.1
FBgn0004657	21436	20998.5	20830.2	29258.4	29789.7	30894.5
FBgn0261560	84203.4	84217.4	81214.1	97769.2	78462.9	92329
FBgn0262734	13209.2	12186.9	12781.2	21506.5	20491.3	22680.2
FBgn0263594	26524.5	25905.1	26385	34532.6	35100.6	37000.8
FBgn0262559	27319.7	27661	27689.2	39355	35981.2	40854
FBgn0003261	47022.5	47149.9	47924.4	56607.8	54936.9	57197.4
FBgn0004687	45302.5	46301.5	46775.4	53765.9	56399.6	54975.8
FBgn0085484	21667.2	22655.4	22028.7	14189.4	13404.6	9513.44
FBgn0085446	19028.9	18482.5	19249.9	31467.3	26803.3	28864.3
FBgn0003884	55111.2	54722.2	54357.9	62489.8	74736.7	74577
FBgn0001186	15350.2	19545.6	20949.2	31978.5	22457.8	33669.4
FBgn0085436	47533.8	46129	46039.5	55256.3	59414.7	53140.2
FBgn0035906	10942.2	10610.9	11044.8	19318.8	19425.7	20019.9
FBgn0013325	100354	98832.2	97637.6	111646	114940	104552
FBgn0001125	14369.9	14344.6	13829.4	23198.2	22773.4	22616
FBgn0020508	10570.9	10545.7	10467	18702.9	22725.9	19908.4
FBgn0003074	17908.6	18702.1	18715.9	30952.1	26010.1	30148.7
FBgn0035360	31302.9	31148.4	30413.7	39221.2	42231.4	38463
FBgn0001168	33638.5	32226.1	33379.2	25183.7	26725.3	25167.9
FBgn0087013	32022.9	30168.6	33070.7	37164.2	42226.3	40279.6
FBgn0051004	124837	124240	126647	130447	158392	143495
FBgn0086706	13026.8	13351.4	13174.4	20745.8	22148.2	22040.6
FBgn0035397	21314.7	20943	21271.9	32123.5	29794.8	28754.9
FBgn0015756	74751	76911.8	76134.3	81817.7	85826.1	86556.1
FBgn0039349	8837.75	9097.63	9495.97	17799.2	16199.2	16969.4
FBgn0050011	4894.93	14961.2	14813.7	24434	8219.24	7222.39
FBgn0032433	42600.3	42096	41691.8	28721	34357.4	35211.5
FBgn0013275	11815.3	11927.4	11562.7	19654.9	21138.6	19183.6
FBgn0030478	29696.6	29453	29520.8	40796.1	37230.9	37193.3
FBgn0011834	5744.58	6299.2	6005.07	13146.9	14947	27413.7
FBgn0262739	17640.7	16275.3	16906.2	26181	23195.1	25606.6
FBgn0038257	3556.53	3900.19	3854.55	37722.8	25902.3	11148.1
FBgn0039310	60262.7	60684.7	59154.9	29037	37819.7	54271
FBgn0267505	8251.26	81948.7	8271.72	4833.46	4176.64	62972.4
FBgn0004867	129416	130123	131913	136165	154569	137526
FBgn0028473	53516.2	53367	53220.3	60452	73331	65631.6
FBgn0283535	112430	111899	113530	118178	97226.8	105403
FBgn0265434	37329.5	36933.6	37554.5	44085.9	51363.5	49043
FBgn0026315	3484.16	3594.89	3062.51	10323.1	12563	10883
FBgn0284243	31092.4	30996.4	31344.8	38040.8	41908.1	40454.2
FBgn0261675	29455.1	29818.6	29880.6	13900.6	22960.9	19885.2
FBgn0001128	24998.1	24696	25020.8	41120.2	31915.7	38197.9
FBgn0029897	115055	114283	114028	120458	129231	125188
FBgn0037912	9222.16	9722.73	10040.5	16774.7	16422.4	17901.3
FBgn0263081	19717.9	20109.2	18559.7	11683.6	14242	10162.5
FBgn0030245	10032.3	9460.86	9540.71	16560.4	20666.9	16508.6
FBgn0043470	32054.8	32613.4	31728.4	23337.1	25954.1	24512.6
FBgn0285952	40730.9	40921.9	40519.9	47297.1	48724.1	48479.2
FBgn0030688	20553.4	20941.8	21281.4	27900.8	30534.6	27334.8
FBgn0263352	3963.5	3598.51	3484.23	13715.4	10053.5	14652
FBgn0001225	6276.56	331.854	6430.6	10041.3	13937.4	13179.3
FBgn0032715	10769.2	11048.9	11150.5	17565.7	18994.7	18098.1
FBgn0038680	7051.96	7180.12	6849.47	13557.4	17129.9	31408.9
FBgn0037351	146087	147375	145061	155184	160733	150594
FBgn0026718	2658.94	2907.04	2886.39	9345.9	10341.9	11735.1
FBgn0042086	31578.3	30551.1	30495.6	39803.9	43012.7	36155.1
FBgn0002593	164544	172124	167978	163146	173462	170956
FBgn0034398	52938.1	52900	52163.6	43078.5	47060.4	45836.8
FBgn0038740	16065.5	16083.5	15205	22022.8	33577.7	22628.6
FBgn0032400	137016	136302	131802	156213	134954	152076
FBgn0031263	29116.7	29208	31580.9	18168.5	20646.5	33288.6
FBgn0001285	1133.5	1159.68	1215.67	9873.23	11865.6	7595.82
FBgn0030608	29347.9	28797.7	28893.4	41167.5	39189.9	34847.6
FBgn0011837	13069.1	13067.8	13203.9	23512.2	19423.1	22529.7
FBgn0035753	116189	114992	115557	120842	129642	129045
FBgn0039818	7056.66	7145.12	7190.28	14944.2	13447.9	13604.3
FBgn0011770	6322.61	7076.34	6888.5	15041.8	12563.9	14919.2
FBgn0028583	29097	31476.7	28413.6	25763.4	6071.96	4966.05
FBgn0003943	27955	22581.8	22383.8	20786	39450.3	17785.6
FBgn0033226	25840.3	27226.5	26475.4	13686.3	20521	20095.6
FBgn0019936	104185	103407	104645	91611.4	97879.2	98446.9
FBgn0004654	11713.8	12092.8	12272.9	18395.9	18383	18979.6
FBgn0024289	8087.72	7784.7	7920.45	15965.6	13915.4	17789.8
FBgn0040260	45179.4	45248	44320.2	24289.1	39825.3	33677.8
FBgn0020238	41958.4	41749.7	41090.2	33136.8	36354.5	34983.3
FBgn0011272	148745	150268	147546	141875	165057	153789
FBgn0038098	16070.2	16289.8	15983.7	6691.17	10144.3	5434.15
FBgn0262656	34664.9	34246.2	35188.9	46715.4	39915.3	55948.8
FBgn0037678	31739	33137.2	33156.4	37892.8	40416.7	41957.4
FBgn0266696	31937.3	31866.5	33198.3	40477.1	36772.8	39168.8
FBgn0002719	15422.6	16025.5	15641	24034.5	21202.2	22724.3
FBgn0035371	9037.94	9145.9	9115.18	15168.6	16514	18609.3
FBgn0063494	13230.8	13219.9	13524.7	19019.9	21058	22934.7
FBgn0003942	92733.9	92271.2	90183.6	96055.4	100295	98342.8
FBgn0010411	83801.2	82558.1	83068.5	93094.7	96135.8	87864.7
FBgn0030521	77690	77651.5	78536.2	71627.4	85254.3	72535.3
FBgn0020764	16221.5	16063	16230.2	8638.44	23996.8	22044.8
FBgn0030347	9337.77	9836.16	9634	3551.38	3610.77	4155.03
FBgn0038834	84426.2	83447.5	78912.2	74820.6	85060.9	78453.3
FBgn0016693	17435.8	17756	17504	23153.9	24102.9	24408.4
FBgn0037973	17543.9	17494.2	17822	24632.2	23181.5	24403.2
FBgn0036381	20768.7	21511.4	21058.7	15845.9	12008.2	10208.8
FBgn0261596	114486	112763	112036	116669	128459	118711
FBgn0034664	49223.7	51398.8	50354.8	54107	57441.4	61050.6
FBgn0003462	31840.5	30750.2	29926.3	37064.6	36648.1	35936.3
FBgn0022382	8638.49	8304.8	8428.8	14475.2	14308.2	14055.6
FBgn0027493	27818.7	28883.4	27791.1	35265.3	32584.3	36731.5
FBgn0086355	16220.6	15878.3	16053.2	23081.5	21547.5	24981.7
FBgn0036501	13931	13724.3	13930.3	8304.34	20993.5	24010.8
FBgn0259101	40933	44277.8	44610.6	31972.5	38661.3	38490.3
FBgn0024734	6515.29	6413.84	14589	10511.2	12300	10164.6
FBgn0033782	11547.4	11571.5	10826.8	5320.53	5504.38	5245.86
FBgn0035189	6258.7	6552.61	6307.8	12864.1	11760.4	12200
FBgn0260933	18048.6	15045.7	12411.9	8940.35	11867.3	17587.9
FBgn0023477	10881.1	11470.1	11502.7	18018.6	16562.4	18447.3
FBgn0001404	18566.5	18982.1	18871	25555.1	24152.9	25421.4
FBgn0011661	51745.4	51280.5	50526.2	56964	55865.9	57991.6
FBgn0262508	21472.6	21323.1	20619.8	13725.5	16513.1	9876.35
FBgn0039959	8211.78	8529.26	8188.9	14650.3	13928.9	13528.6
FBgn0261439	20513	19580.6	20939.7	27363.5	24766.3	26483.9
FBgn0035094	76859.2	75848.6	77143.4	69463.8	88820.9	81460.7
FBgn0010038	8521.01	9170.04	8603.01	1768.14	3569.19	13935.7
FBgn0039757	163591	163909	160876	161028	181230	169244
FBgn0011230	15859.6	15259.3	15785.7	20764.9	25115	22158.4
FBgn0261862	34517.3	33587.3	34719.5	29910.5	28945.5	25488.8
FBgn0031571	13357.7	13245.2	13354.3	19224.2	20403	18804.9
FBgn0041630	11071.9	10981.4	10992.5	16444.6	19998.3	21332.7
FBgn0066101	12660.3	13691.7	13233.4	7716.63	8668.04	6353.52
FBgn0285926	4132.68	3739.7	4007.82	10292.9	9130.42	11360.6
FBgn0028476	12080.4	11876.8	12108.2	22816.8	17351.4	20816.2
FBgn0002626	79715.5	53189.6	70026.4	51187.6	53881.5	50382.1
FBgn0025865	3953.16	9491.03	9378.87	3997.19	4229.25	10527.5
FBgn0026415	17696.2	17372.3	17960	22804.7	12054	12478.8
FBgn0011695	21533.7	21499.3	20826.4	16726.4	8254.03	6896.3
FBgn0000116	23187	21895.1	23150.2	27310.1	32339.9	169068
FBgn0034758	54187.2	53902.8	54338.8	48157.5	43791.6	49179.8
FBgn0032187	16600.3	16883.5	15905.6	10706.5	10896.8	11132.3
FBgn0023529	30559.5	30712.8	29896.8	19434.5	35318.7	41156.9
FBgn0283536	67017.6	68158	65499.8	64268.1	54593.3	57254.2
FBgn0005585	59472.2	58109.5	58027.7	43372.4	63402.2	69203.9
FBgn0012036	15742.2	14654.7	15898	23608.8	20678.8	21099.1
FBgn0032945	5597.96	5674.1	5884.17	14719.8	10720.3	14059.8
FBgn0023215	2871.35	3308.89	3617.51	9480.75	7883.28	9430.34
FBgn0027835	48660.7	48140.6	48318.5	53036.3	60462.5	56284.4
FBgn0031968	3909.93	4165.68	3901.2	9209.04	10656.7	8870.73
FBgn0263289	28324.4	28206.4	26901	38121.3	33420.8	33046.7
FBgn0053181	16817.4	16250	14779.4	21798.4	20591.4	21450.5
FBgn0038681	38985.5	40197.8	40637	30498.2	35445.9	45509.7
FBgn0002869	6234.26	6834.99	6141.2	10727.6	13114.5	13298.2
FBgn0027291	21060	20659.4	20968.2	27996.4	25751.3	26309.2
FBgn0014396	23802.6	23553.2	23365.3	29532.1	33006.8	28288.9
FBgn0028983	13082.3	13718.3	13521.9	21481.4	20634.6	18048.6
FBgn0037146	68425.6	68257	69843.7	89377.3	64853	74571.8
FBgn0038845	24113.7	23933.3	24502	28689.8	36894.1	30482.2
FBgn0005664	4666.53	4667.68	4477.15	9816.87	9619.94	9979.44
FBgn0040252	9896.06	10117.3	10242.3	4923.03	4987.71	5140.67
FBgn0066084	77447.5	81999.4	73997.1	74037.6	59716.8	72330.2
FBgn0002524	10031.4	10250.1	10062.4	15759.3	14939.4	17481.6
FBgn0034237	29970.1	29224.9	29024.8	33777.9	38181.1	34276.4
FBgn0036825	100863	102694	100139	95352	104352	97645.3
FBgn0033204	6066.96	5884.08	5829.9	514.241	848.394	960.391
FBgn0053265	33261.6	32872.9	31884.6	29044.1	36941.6	36909.3
FBgn0015268	26529.2	25861.7	25370.2	20385.5	20850.1	21235.9
FBgn0027073	526.336	438.048	554.05	5395	8153.07	8991.7
FBgn0035162	18555.2	18684	19127.1	13105.6	10209.6	14275.4
FBgn0000473	564.871	528.553	528.347	5551.99	5416.15	8546.74
FBgn0025454	27684.3	29428.8	28789.7	46518.2	31963.3	35238.9
FBgn0036419	41486.6	42075.5	42776.1	49885.4	45691.1	56566.3
FBgn0036165	2712.51	2535.37	2732.17	8454.28	7380.18	7881.94
FBgn0033699	104441	102147	99230.2	106415	109845	101554
FBgn0050160	27757.7	27283.2	26773.4	34124.1	37556.7	31154.3
FBgn0041184	24692.7	24615.1	24919.9	37896.8	29233.1	38804.8
FBgn0020306	23626.9	23203.3	23538.6	17735.8	18523	19136.3
FBgn0035252	10023.9	9785.48	9454.08	14204.5	15040.3	14600.5
FBgn0039670	3933.42	4094.48	3917.38	9759.51	12966	8566.73
FBgn0285948	128453	129722	128502	132650	143553	133290
FBgn0038194	108909	110430	111206	112918	149842	132509
FBgn0264270	6910.98	6547.79	10520.3	13772.8	13173	14688.8
FBgn0259176	44262.1	42630.6	44365	55284.4	41246.4	49392.3
FBgn0010246	128215	130946	129752	122725	132954	140369
FBgn0021872	59865.1	58739.4	60186.8	63147	67895.3	71904.1
FBgn0013770	35661.2	34753	34826.2	40004.1	44814.7	38645
FBgn0001230	4449.42	4439.61	4429.55	9133.57	10472.6	9891.08
FBgn0039620	11382	11654.7	11714.1	6174.92	7280.92	3626.97
FBgn0031910	14996.8	15196.5	14981.3	7457	6679.41	10541.2
FBgn0038135	34690.3	34952.1	34942.3	39338.9	58162.5	44876.4
FBgn0263392	9078.36	8829.74	8926.68	15617.4	13334.2	14443.7
FBgn0022959	19281.8	18324.4	18433.1	22308.6	23078.9	24000.3
FBgn0063493	2604.42	2214.37	2450.39	6852.19	7087.49	8710.84
FBgn0011555	36247.6	35350.3	35940	32207	43605.8	40165
FBgn0284408	13609.5	14287.8	13811.3	18433.2	18000.4	19263.6
FBgn0039154	11986.4	12555	12755.5	16405.4	24565.3	21680.9
FBgn0267033	4249.22	3977.42	3897.39	12206.9	8200.58	11149.2
FBgn0250814	24493.4	24128.8	24160.2	29239.3	28361	28947.4
FBgn0030731	28536.8	28031.4	28238.5	32274.4	37846	32769
FBgn0267385	44107.9	44458.8	43141.7	52111.4	47320.9	54914.8
FBgn0028480	30103.6	29764.3	30844	35546	34632.3	34589.9
FBgn0004868	22781	23428.9	22979.8	26857.3	29774.4	27861.9
FBgn0010786	9819.93	10501.1	10051.9	6237.31	14387.9	15974.3
FBgn0034871	105138	101893	102076	96166.1	103288	98001.9
FBgn0037891	9834.97	10441.9	10460.3	14880.8	14352.3	14904.5
FBgn0032699	4647.74	4236.87	4543.78	12883.2	8565.39	10356
FBgn0015336	8145.05	7936.75	8362.16	3502.07	3713.42	3882.59
FBgn0004404	30326.4	30060	29277.1	34675.5	35604.6	33424.3
FBgn0285991	7742.78	7775.04	7926.16	11997.6	12925.3	14865.5
FBgn0031033	4012.37	4171.71	3702.24	11761.1	7946.06	10551.7
FBgn0031248	9017.27	8698.2	8766.75	3156.9	4692.47	3304.04
FBgn0267910	17544.9	19511.8	16829	26700.3	19250.9	24288.5
FBgn0001124	19610.7	19793	19724	26152.8	23916.2	32236.7
FBgn0042101	6092.34	6214.73	5618.57	10838.3	10447.1	10453.8
FBgn0031913	8199.57	8534.09	8497.34	13332	14354.8	12517.7
FBgn0053080	7291.64	6961.7	6381.1	11295.2	11311.6	11906.5
FBgn0038349	23988.7	24302.6	24169.7	34496.4	29127.9	28201.6
FBgn0267521	11712.9	10497.5	13545.7	14115	16049.1	18283.2
FBgn0263930	9070.84	8525.64	8816.26	14133.1	13782.2	12572.4
FBgn0042102	9881.02	10160.8	9707.31	14795.2	13714.3	15305.2
FBgn0034317	1498.18	1583.25	1478.42	6556.32	13673.6	5656.1
FBgn0029979	5047.19	4802.84	5338.68	9470.69	9559.71	9508.19
FBgn0027598	14398.1	15859	16338.8	21252.9	20093.4	19703.3
FBgn0037007	19731	19266.9	19827.8	16060.2	14183.5	13745.3
FBgn0037974	4806.58	4854.73	4543.78	562.545	535.337	784.722
FBgn0052423	8511.61	8285.5	8549.7	13550.4	12469.7	18138
FBgn0010265	111367	111988	108498	106000	114323	107776
FBgn0039359	100719	105363	105858	104123	115669	108333
FBgn0014028	14954.5	14606.4	13826.5	17675.4	19340.8	18816.5
FBgn0028509	7935.46	7521.63	8166.06	13426.6	11483.9	13803.1
FBgn0263106	16965.9	16473.2	15683.8	22806.7	21461.8	19380.3
FBgn0036837	22533.8	21887.9	22495.2	18966.5	15446.7	12415.7
FBgn0016977	20513	20766.8	21057.7	26497	24392.2	25755.9
FBgn0028940	46219.8	47275.4	45730.1	43605.8	114835	123680
FBgn0063491	9624.43	9930.29	9597.83	13449.8	14024	17179.7
FBgn0262146	15217.7	16744.8	13716.1	14107.9	10659.2	10386.5
FBgn0039081	10568.1	10720.7	10641.2	16375.2	4711.98	6582.83
FBgn0037686	96528.2	93455	90529.2	93280.9	100552	92080.8
FBgn0003638	1279.18	1344.31	1169.03	6144.73	5219.32	6911.03
FBgn0087007	36127.3	36460.5	36390.3	40171.2	46376.6	44691.3
FBgn0036309	7132.79	6848.27	6799.02	11150.3	10949.4	10733.7
FBgn0086687	50468.1	48246.8	50554.7	45261.3	48683.4	44036
FBgn0086472	90033.6	95192.7	91645.8	88528	95174.6	91004.7
FBgn0262515	75640.1	74086.8	74575.9	80422.9	71554.4	71085.8
FBgn0001987	16179.2	15640.6	16376.9	19506.9	21338.8	20283.9
FBgn0004428	4394.91	4473.4	4717.04	650.097	421.652	212.485
FBgn0034225	23118.4	24115.5	26267.9	17313.1	20064.5	21838.6
FBgn0001248	60825.7	61132.4	61712.8	71689.8	57975	69900.3
FBgn0035770	98630.7	101354	98893.2	100207	110944	108696
FBgn0052672	46296.9	45776.6	46187	51504.6	51582.4	49703.6
FBgn0028341	6374.31	7645.92	6690.49	13233.4	9448.57	13836.8
FBgn0001145	43719.7	43061.4	44002.3	50888.7	38080.2	47087.6
FBgn0051075	1906.09	1899.41	2051.51	6200.08	5778.41	6159.97
FBgn0035718	9896.06	10071.5	9693.03	5037.75	5871.74	6139.98
FBgn0038613	14233.6	14760.9	14311.1	10298.9	10654.1	9932.1
FBgn0265186	20853.3	20689.6	20563.6	24401.8	26662.5	27076.1
FBgn0000566	13018.4	13876.3	13797.9	6664	9588.55	10669.5
FBgn0038037	52684.4	53373	51830.4	50258.8	62169.5	56181.3
FBgn0033717	15833.3	15282.2	15446.8	19401.3	22265.3	19163.6
FBgn0014037	10257	10962.1	11072.4	14912	14844.4	15283.2
FBgn0263077	11703.5	11459.2	11210.5	16618.7	16983.2	14916
FBgn0038271	34864.1	34797.6	34587.2	38407.1	39667.5	42007.9
FBgn0036801	12985.5	13196.9	13168.7	19311.7	17615.2	16838.9
FBgn0005533	114271	111896	109398	111577	115381	110200
FBgn0030993	23290.4	23644.9	23185.4	12943.6	14692.5	19881
FBgn0259998	91950	91716.1	92314.1	95206	106212	112875
FBgn0004876	20227.3	20688.4	21236.7	24794.3	24528.8	24001.4
FBgn0017566	19670.9	19622.8	20147.6	23853.3	22985.5	24690.4
FBgn0036213	117610	120819	119510	120127	129166	126864
FBgn0039470	1660.78	1855.97	1863.97	5454.38	8292.21	9450.33
FBgn0013995	8130.95	7788.32	8418.33	12125.4	11931.8	11835
FBgn0000273	9414.84	9074.71	7750.99	12874.1	12158.3	13167.8
FBgn0036320	12199.7	11582.3	13088.7	14490.3	20223.2	18970.1
FBgn0039085	4659.95	5074.35	5041.67	8413.02	10694.9	10607.4
FBgn0034406	22793.2	22694	23385.3	25876.1	34092.7	39024.7
FBgn0285949	131145	127463	127319	125762	129534	120370
FBgn0052633	14098.3	14330.1	14059.7	17598.9	19988.2	22974.7
FBgn0030928	5469.2	5935.97	5845.14	9145.64	9873.61	11080.8
FBgn0013278	2534.87	2506.4	2413.26	6858.22	8380.44	6151.55
FBgn0250869	20962.3	20659.4	19030	22476.7	29950	36767.3
FBgn0259937	10515.4	10953.6	10515.5	5456.39	6266.24	7209.77
FBgn0036663	49819.6	50992.1	50109.2	53829.3	52703.1	55581.7
FBgn0004403	58472.2	58837.2	58305.7	61910.2	66651.6	62181.4
FBgn0261014	27593.2	26494	27697.8	25092.1	30812	30910.3
FBgn0043364	8206.14	7787.11	8414.52	5130.33	3506.41	3881.54
FBgn0087035	18445.3	18308.7	18670.2	11207.6	15113.3	11867.6
FBgn0010397	8693.01	8332.56	8900.03	13467.9	11824.1	12373.6
FBgn0267378	12765.5	12580.3	12810.7	16213.2	18619.7	18299
FBgn0034629	7158.17	7106.51	7255.97	11236.8	13333.4	10686.3
FBgn0014141	3460.66	3393.36	3574.67	9275.46	6953.44	9723.83
FBgn0027581	6089.52	5637.9	5898.45	9534.09	9156.72	11190.2
FBgn0032131	5411.86	5902.18	5764.22	8909.15	10691.5	14013.5
FBgn0262357	11430.9	11946.8	11799.7	6275.55	5266.83	8687.7
FBgn0028582	14786.3	15186.9	15479.1	18912.2	19079.5	18890.1
FBgn0032479	8837.75	8583.56	9068.53	12741.3	12790.4	11968.6
FBgn0019960	10856.6	11320.5	11172.4	14784.2	14387.1	15418.8
FBgn0035600	20918.1	20217.8	21011.1	26112.6	23735.5	26659.5
FBgn0034480	10110.4	10906.5	10726.9	7568.7	13721.1	14462.7
FBgn0039840	3632.66	3695.05	3943.09	9235.21	7291.95	7297.08
FBgn0027569	7073.58	7252.52	7314.04	12021.8	10613.4	10952.5
FBgn0261445	19429.3	19908.8	18699.7	15836.8	12725.1	16976.7
FBgn0004057	4928.76	4966.95	5132.11	9657.87	8352.44	9542.9
FBgn0014388	5381.79	5273.47	5167.33	9261.37	8832.63	8849.69
FBgn0283472	21676.6	21002.2	22009.7	26509.1	24241.2	25799.1
FBgn0031801	24679.5	24792.5	25578.7	10729.6	11247.2	22120.5
FBgn0026401	6729.58	6600.88	6701.92	10141.9	12199.1	10850.4
FBgn0027588	24196.4	24238.6	23784.2	21086.9	33903.5	30812.5
FBgn0034971	15892.5	15359.4	15578.1	18606.3	22225.4	19690.6
FBgn0034662	152683	154035	154022	156231	199379	188297
FBgn0052687	23728.4	23311.9	22802.7	26866.3	28596.8	26796.3
FBgn0260462	20162.4	20267.2	20362.8	16700.3	16917	14750.9
FBgn0039321	11801.2	11506.3	11922.6	5506.71	7214.74	8667.71
FBgn0002579	76294.3	79807.9	77500.4	76715.5	72292.5	73951.1
FBgn0037094	13511.8	13146.3	13937.9	16553.3	17799.3	17040.9
FBgn0036767	12214.8	12924.2	12476.6	15995.8	17790	9664.92
FBgn0032586	9969.37	9990.62	10130	13349.1	13655.8	14672
FBgn0030703	29850.8	30044.3	30797.4	27472.1	35523.1	34501.5
FBgn0034802	34839.7	35127.1	35120.3	31022.5	31118.3	31892.8
FBgn0040070	15672.6	16511.9	16805.2	11570.9	14132.6	12923.7
FBgn0036449	4685.33	4843.87	4828.43	10725.6	8166.64	9169.47
FBgn0020653	41647.3	41759.3	42891.3	39516.1	50189.3	53579.9
FBgn0002773	21071.3	22500.9	21846	25765.4	19021.8	16722.2
FBgn0038756	19649.3	18766.1	18404.6	15295.4	13690.5	15484.1
FBgn0029687	12726.1	12652.7	12783.1	16063.2	17621.1	16775.8
FBgn0039528	13296.6	13219.9	12978.3	17939.1	16687.1	16640.1
FBgn0029835	8760.68	8501.5	5382.48	5036.74	8215.85	4996.56
FBgn0019643	20797.8	21332.8	21319.5	24245.8	30646.5	27302.2
FBgn0035781	84513.6	84476.8	85882.6	82465.7	79749.9	59762
FBgn0286222	8593.38	8437.55	8452.6	13118.7	11745.2	14029.3
FBgn0029785	119961	119465	119710	122652	132062	126986
FBgn0052626	20189.7	19081	20336.1	23912.7	23627.8	22648.6
FBgn0005660	2982.26	2963.76	2853.07	8680.71	6663.29	6262
FBgn0265082	14711.1	13983.7	14112.1	17536.5	19982.2	17008.3
FBgn0014018	19381.4	18774.5	18813.9	31985.6	25802.2	21631.4
FBgn0266526	23770.7	23313.1	24213.5	28305.4	26283.3	30269.7
FBgn0264742	6934.48	1927.17	7335.93	10346.2	10401.3	9263.09
FBgn0038136	34279.5	33817.8	34333	37144.1	42653	44870.1
FBgn0027363	10751.4	10321.3	10666.9	14963.3	15296.5	13615.9
FBgn0263929	12222.3	12593.6	12905.9	15954.6	15494.2	17264.9
FBgn0003517	231102	234153	232553	232247	255593	257502
FBgn0039492	11627.3	11692.1	11613.2	15932.4	15234.6	14899.2
FBgn0027552	10659.2	10441.9	11164.8	13275.7	14250.5	14564.7
FBgn0040723	20276.2	20109.2	19252.8	14563.8	17796.8	14176.5
FBgn0000064	62181.9	62060.4	62494.4	68814.7	59284.1	65591.6
FBgn0013771	6821.69	6352.29	7070.33	10799.1	9920.27	10153
FBgn0036258	13681	14028.4	13904.6	16880.4	18620.6	18079.1
FBgn0051352	14949.8	14578.7	14671.9	24078.8	24185.2	17619.4
FBgn0001961	13571	13326.1	13726.6	6920.62	16488.5	7954.52
FBgn0043471	29921.3	28000.1	29280.9	25137.4	25564.7	26018.9
FBgn0032138	17785.5	17537.6	17082.3	20149	23293.5	21866
FBgn0039737	20125.8	21241.1	20778.8	22968.8	13697.3	16496
FBgn0265935	6419.42	5760.99	5856.56	8495.54	9891.43	9371.44
FBgn0261283	25832.8	26510.9	26569.7	23951	32150.7	33458
FBgn0000055	14156.6	13791.9	13637.1	16566.4	10378.4	10230.8
FBgn0261625	8442.06	8339.8	8405.95	12977.8	4016.3	5151.19
FBgn0086674	5168.43	2973.41	3045.37	8417.05	7775.53	7815.67
FBgn0020545	11690.3	11921.4	11334.2	6486.88	8988.74	8402.63
FBgn0014011	9370.66	9238.82	9249.4	14065.6	12403.5	13689.5
FBgn0034588	18514.8	19253.6	18877.7	24086.8	23138.3	21412.6
FBgn0034138	152592	142580	144263	145331	157694	144785
FBgn0265487	12003.3	11511.1	11394.2	19028.9	14241.1	14779.3
FBgn0005666	11024.9	10352.6	11082.9	17711.6	16412.2	13561.2
FBgn0050489	1397.61	4658.03	1355.61	3288.73	6657.35	3329.28
FBgn0033889	12677.2	12542.9	12862.2	15609.4	18019.9	17660.5
FBgn0052296	7771.92	7341.82	7574.88	12197.9	10392	11476.3
FBgn0032373	43018.6	44701.4	43651.9	40853.5	47264	46260.8
FBgn0030929	101828	101888	99714.8	100339	96421.7	98587.9
FBgn0030276	13665	13006.3	12754.6	15966.6	17320	16244.6
FBgn0015622	19393.6	19648.2	19631.7	11109	16648	15249.5
FBgn0030685	10679.9	11063.4	11113.4	13867.4	14426.9	14364.8
FBgn0013279	1954.02	2061.12	2028.66	5374.88	6643.78	5158.55
FBgn0263598	138904	138807	139092	159586	133166	135860
FBgn0000568	20082.5	19128.1	19179.5	29442.6	21449.1	26440.7
FBgn0039941	7718.34	7607.31	7981.37	11801.4	10558.3	11020.8
FBgn0031741	17952.8	18586.3	17944.8	14204.5	20517.6	9984.7
FBgn0260003	10568.1	10155.9	10696.4	13763.7	14100.3	13736.9
FBgn0039209	11209.1	10577.1	10850.6	14258.9	13412.3	14297.5
FBgn0033927	24282	24326.7	24361.1	20388.5	27469.3	27691.4
FBgn0001234	12945.1	11634.2	11928.3	17905.9	15115	14566.8
FBgn0260767	7617.78	3306.48	6955.14	6459.71	3769.42	4610.51
FBgn0031320	2718.15	2910.66	2917.81	5884.08	8295.6	7716.79
FBgn0085227	4426.86	4571.14	4304.84	8856.82	7332.67	9537.64
FBgn0051288	21048.7	21116.8	21058.7	15945.5	17962.2	17077.7
FBgn0261397	8474.01	8236.02	8626.81	11241.9	11877.5	12824.8
FBgn0038504	5721.09	5339.84	5599.53	8375.79	9742.11	11263.8
FBgn0031176	15905.7	17641.4	15751.4	17170.2	2831.94	2480.4
FBgn0053503	1741.61	1722.02	1665.96	6171.9	4800.21	7145.6
FBgn0016726	42720.6	42508.7	39242.4	41750.1	36204.4	40330.1
FBgn0023458	17234.7	16939	18119	19515	22362.8	20376.5
FBgn0051354	1933.35	1991.13	1979.16	5635.52	6998.4	5061.78
FBgn0035812	5290.62	8192.58	8396.43	9248.29	10679.6	6122.1
FBgn0086710	52818.8	53945	52011.2	56695.3	57399.8	51632.8
FBgn0034968	107435	103065	104965	108078	117235	106861
FBgn0265042	5401.52	5397.76	5078.8	10033.2	8187.85	9635.47
FBgn0036300	6558.52	6433.15	6638.13	2282.38	3463.99	3561.76
FBgn0026262	6697.63	6734.83	6563.88	9783.66	9636.91	9849
FBgn0085813	8563.3	8378.42	9650.19	10371.4	12015.8	12047.5
FBgn0259175	19129.5	19122	19197.6	22128.5	25560.4	22733.8
FBgn0051446	12931	12518.7	12601.3	6925.65	5690.18	9939.47
FBgn0001316	22672.9	22912.4	23042.6	25613.4	27599.1	27318
FBgn0010412	131714	132972	129723	134776	132252	136936
FBgn0032085	2035.79	2210.75	2426.59	5310.47	4875.72	5677.14
FBgn0266098	19755.5	19312.7	19673.5	22286.5	23369.9	25493
FBgn0032074	53623.3	53821.9	53409.7	46131.7	56262.1	50062.3
FBgn0014906	11079.4	11477.3	11264.7	8058.79	8613.75	7611.6
FBgn0264693	16189.5	16851	17177.5	21422	20233.4	18910.1
FBgn0000173	6824.51	9895.29	9849.15	11113	7319.95	11676.2
FBgn0035779	36768.3	35293.6	36863.4	39873.3	39875.4	38242.1
FBgn0032779	7367.77	7775.04	7852.85	4394.7	4629.69	4561.07
FBgn0259111	10779.6	10826.9	11463.7	13860.4	13207	15012.8
FBgn0037140	7096.14	7371.99	7185.52	2717.12	3782.99	4434.84
FBgn0033075	13384	12615.3	12979.2	15778.4	17271.6	16003.7
FBgn0019968	9140.39	8996.27	8550.65	12857	12083.7	11427.9
FBgn0032025	5700.41	5357.94	5389.14	8303.33	1718.85	2680.26
FBgn0031579	22447.3	21109.6	21995.4	16351.1	20320.7	17687.8
FBgn0034093	5131.78	5281.91	5470.06	2196.85	2271.15	2548.77
FBgn0033663	37672.5	37981	37781.1	26122.6	40682.2	41161.1
FBgn0038466	32040.7	32970.6	32571.9	25558.1	30501.5	29400.8
FBgn0033216	1243.47	1404.65	1303.26	5117.25	5355.91	4131.89
FBgn0030484	43447.2	42353.1	42819	61533.8	51495	44687.1
FBgn0259700	12481.7	11618.5	11839.7	13934.8	15103.1	15208.5
FBgn0039326	21902.2	21717.8	21176.7	16961.9	31105.5	24130.7
FBgn0036043	16256.3	16702.5	15956.1	12976.8	14051.1	12203.2
FBgn0037215	11864.2	11404.9	11589.4	14095.8	14536.4	16364.5
FBgn0263355	4673.11	4503.56	4824.62	7317.12	7617.73	7864.05
FBgn0265185	88479.9	87628.8	87261	85911.5	96696.6	96964.8
FBgn0283494	9744.74	9498.27	9009.51	11794.3	12432.4	13686.4
FBgn0024315	27024.5	27454.6	27596.8	25098.2	13405.5	18867
FBgn0031066	25532	24769.6	24249.7	26414.5	27749.3	28009.1
FBgn0004656	15457.4	15805.9	15915.1	21902	18272.7	22658.1
FBgn0033188	25251.9	25747.1	25545.3	32659.8	28469.6	27999.7
FBgn0001215	10380.1	10841.4	10214.7	12762.4	13997.7	13300.3
FBgn0050069	4851.69	4195.84	4304.84	7164.15	8309.17	7217.13
FBgn0086361	9939.29	10230.8	9735.86	12729.2	12957.5	12906.9
FBgn0040660	11453.5	11225.1	10901.1	14712.7	13558.2	15000.2
FBgn0025621	3880.79	3754.18	3872.64	6629.78	7001.8	6832.13
FBgn0005674	9832.15	12715.4	9957.68	7597.89	10996	15795.4
FBgn0015778	23804.5	22581.8	23517.6	25160.6	26978.9	28726.5
FBgn0266019	28151.5	26774	29495.1	21936.3	29637	31150.1
FBgn0085261	15145.3	14460.4	14452.9	9451.57	12290.7	8911.75
FBgn0261854	5841.39	5734.44	7179.81	12245.2	8179.37	8700.32
FBgn0000575	8483.41	8289.12	8496.39	5209.84	4909.66	5831.77
FBgn0003557	17954.6	18201.3	17504.9	20212.4	20808.6	22024.8
FBgn0264490	4306.56	4306.87	4211.54	11911.1	7064.58	8874.94
FBgn0004432	46907.8	46645.4	46703	49291.7	51727.4	54146.9
FBgn0001142	4150.54	3755.38	4194.41	7000.12	7730.57	6550.22
FBgn0040305	8063.28	7761.77	4760.83	5232.98	5284.65	9568.14
FBgn0042179	4013.31	4093.27	3969.74	8230.88	6717.59	7002.54
FBgn0037354	14439.5	14407.3	14963.2	17266.8	16891.5	19827.4
FBgn0261802	18876.7	19071.4	19137.6	22475.7	21623.9	24664.1
FBgn0032075	122796	122803	124496	106719	133480	125605
FBgn0004926	20544	20824.8	19983.9	14324.3	23398.7	22792.7
FBgn0000454	20471.7	21283.3	21325.2	23234.4	25243.1	29449.2
FBgn0037705	5101.7	4894.55	5153.05	8097.03	7646.58	9499.77
FBgn0004509	9015.39	8599.25	8817.21	11202.6	11845.3	12182.1
FBgn0031865	16945.2	17264.9	18239.9	18770.3	9609.76	9709.1
FBgn0029969	2653.3	2545.02	2705.52	5988.74	5291.44	5941.17
FBgn0051522	18620.1	18178.4	18545.5	16065.3	15747.9	12739.6
FBgn0001078	7568.9	8251.71	6326.84	10360.3	8729.13	12969
FBgn0040687	2187.11	2342.29	951.025	5636.52	789.855	9317.79
FBgn0031514	14880.3	14357.8	15230.7	12964.7	11153.8	10058.3
FBgn0261608	41594.7	45116.5	44651.5	48175.6	47423.5	46210.3
FBgn0031693	2964.4	3171.32	2743.6	5827.73	5375.43	5736.05
FBgn0004907	69536.5	69299.6	70095.9	71504.7	75375.6	78057.8
FBgn0031497	14584.2	15268.9	15160.2	123.78	17346.3	19036.4
FBgn0038595	2954.06	3040.99	2882.59	5555.01	6312.9	6917.34
FBgn0033638	9525.74	9238.82	8911.45	6011.89	6480.04	6842.65
FBgn0030060	10426.2	10752.1	10629.8	5480.54	13184.9	17059.8
FBgn0263390	5255.84	5132.28	5388.19	9869.2	2446.77	2636.08
FBgn0261547	7212.69	6862.75	7157.91	10338.2	10257.9	9547.11
FBgn0086906	12395.2	11560.6	11969.2	19439.5	15356.8	13872.5
FBgn0036534	6554.77	5781.5	6372.53	9754.48	9110.06	8691.91
FBgn0015521	14122.7	15248.4	14354.9	17647.2	15960	19963.1
FBgn0261565	6280.32	6713.11	6833.29	9779.64	9357.79	9442.97
FBgn0029608	11362.3	11658.3	10805.9	8633.41	9282.28	8403.68
FBgn0053126	8457.09	8776.64	8511.62	14934.1	10917.1	13012.1
FBgn0035173	13551.3	15161.5	15970.4	14604	12438.3	11167
FBgn0086690	5298.14	5055.05	4914.1	2202.88	2305.94	2716.02
FBgn0034247	70541.3	72127	73174.6	76759.8	73261.4	69110.3
FBgn0044323	4511.45	5374.83	5000.73	8948.4	6854.18	9289.39
FBgn0262582	9093.4	7171.67	8424.04	11138.2	11648.5	9820.6
FBgn0037358	9470.29	9398.11	9825.35	11747	13274	12853.2
FBgn0033544	16860.6	24868.6	11880.7	10020.2	9596.19	10437
FBgn0032235	57370.6	57582.1	59614.7	57125	67304	63451
FBgn0028424	6410.02	6757.76	6514.38	3814.04	3409.7	4156.08
FBgn0264695	33917.7	33938.4	34609.1	39575.4	31909	27206.5
FBgn0031533	13054.1	12732.3	12966.9	8119.17	10593.1	4574.74
FBgn0034436	33164.8	33812.9	33088.8	31111.1	41062.3	35782.7
FBgn0033873	7184.49	7013.59	7076.99	4559.74	1820.65	2913.78
FBgn0030641	4334.75	7720.74	7480.63	5034.73	5919.25	11401.6
FBgn0261113	135221	135465	134254	121011	121502	133753
FBgn0266557	15125.6	14470.1	14472.9	17757.9	17147.7	16748.5
FBgn0050456	11653.6	11554.6	11373.3	14690.6	16130.5	13946.2
FBgn0285913	10863.2	11684.9	11211.4	14147.2	13058.5	14626.8
FBgn0013763	8345.25	8709.06	8385.01	10688.4	2752.19	4286.52
FBgn0026061	24367.5	25363.3	25221.7	21988.6	23551.4	21190.7
FBgn0262975	55255.9	54488.1	57198.6	52914.5	54812.2	57889.6
FBgn0261788	734.991	763.868	699.703	3666.11	3335.89	5807.58
FBgn0028737	62101.1	61785.2	61367.3	63715.6	69801.6	65281.3
FBgn0250789	53233.3	52936.2	53310.7	55515.9	65366.2	61051.6
FBgn0032006	7954.26	7692.99	7889.03	11941.3	10510.8	10542.2
FBgn0038145	23227.4	24103.5	23884.1	18472.4	20587.1	22109
FBgn0020386	14187.6	13168	10517.4	12595.4	11369.3	10277.1
FBgn0032482	7968.35	8243.26	7423.51	15108.2	9798.95	15162.2
FBgn0265523	15842.7	16136.6	16394.9	19887.3	18222.7	19974.7
FBgn0034736	2738.83	2987.9	2892.1	5528.85	5436.51	5989.56
FBgn0000318	18930.2	17908.1	17885.7	11876.9	13165.4	16317.2
FBgn0035811	21704.8	18060.1	19072.9	19640.8	23026.3	20381.7
FBgn0000565	7285.06	7601.27	7235.97	5026.68	3992.54	4104.54
FBgn0030520	9085.88	9318.47	9357.93	16967.9	11668	14004
FBgn0032018	7191.07	7374.41	7204.56	9640.76	10118	10115.1
FBgn0052137	7598.04	7840.21	7739.57	11948.3	10113.7	11416.3
FBgn0015575	8089.6	8793.53	8187	13735.6	10324.1	10793.6
FBgn0266455	2947.48	3628.68	2525.59	4991.46	613.389	1023.51
FBgn0052640	3665.56	3576.79	3767.92	767.839	1063.04	1101.35
FBgn0260747	19305.3	19230.7	19029.1	16904.5	23770.3	24058.2
FBgn0024997	8039.78	7282.69	7481.58	12171.7	11525.4	9316.74
FBgn0028670	34245.7	35100.5	34813.8	52629.7	33079.7	38632.3
FBgn0085753	14215.8	11639	13888.4	11460.2	13370.7	15923.8
FBgn0030882	10373.5	10212.7	10598.4	13375.3	13481.8	12556.6
FBgn0010415	6826.39	6444.01	6648.6	10017.1	12222	8832.86
FBgn0033879	16493.1	16056.9	15830.4	19137.6	17959.7	20375.4
FBgn0030946	9732.52	9347.43	9226.56	6797.84	6961.07	6454.5
FBgn0027525	11288	11263.7	10951.5	13568.5	14026.5	13811.5
FBgn0039187	3699.39	3418.7	3374.76	5663.7	5961.67	5971.67
FBgn0005632	18393.6	17980.5	17593.5	19721.3	24723.9	22097.4
FBgn0035049	14275.9	14770.5	14032.1	17283.9	16077.9	17013.5
FBgn0261258	3660.86	3377.67	3733.65	6612.68	6359.56	5839.13
FBgn0011455	8362.17	7881.24	8453.55	10690.4	10895.1	10906.2
FBgn0033301	1288.58	1043.83	1059.55	3846.24	3344.37	3944.65
FBgn0004396	8577.4	8827.32	8610.63	13640	10885.7	12820.6
FBgn0029932	16034.5	14649.9	15839.9	21284.1	14700.1	20197.7
FBgn0032689	5643.08	5823.74	5850.85	8128.23	10470	8552
FBgn0086254	18418	18262.8	17540.2	23245.5	19895.7	23710
FBgn0015589	6040.65	5565.5	5981.27	8397.93	8489.88	8629.84
FBgn0016926	10117.9	10224.7	10343.2	18828.7	12500.2	15871.2
FBgn0085408	14994.9	14932.2	14603.3	9022.87	12826.9	11265.9
FBgn0031294	24153.2	23321.5	23620.4	25281.3	28111.5	29323
FBgn0034753	7801.05	16488.9	16759.5	6753.56	16430.9	18647.2
FBgn0261671	8381.9	7532.49	7589.16	9977.89	11720.6	10075.2
FBgn0036921	22499	22626.4	23624.3	24967.4	25109.1	26650.1
FBgn0040259	19495.1	20293.8	20418	15912.3	21976	26760.5
FBgn0022764	10923.4	10472.1	10253.7	8384.85	7999.51	7957.67
FBgn0034743	83986.3	84639.7	83979.6	85791.7	95550.4	88965
FBgn0015010	19540.2	19163.1	19073.8	21160.4	13564.1	12342
FBgn0039300	68446.3	69513.2	66976.3	64403.9	66460.7	68919.9
FBgn0035542	13525	13287.4	13456.2	16499	22522.3	11236.5
FBgn0035265	9186.45	9612.91	8864.81	6155.8	11321.8	12694.4
FBgn0038964	9084	9425.87	8915.26	5644.58	6564.03	7142.45
FBgn0031432	8302.01	8552.19	8552.56	10779.9	10986.7	13472.8
FBgn0033391	8489.05	8879.21	6964.66	7645.18	6061.78	4630.49
FBgn0034052	12114.2	11869.5	11516.1	8879.97	10042.4	7803.04
FBgn0051072	27671.2	28094.2	27422.6	29413.4	33621	32852.1
FBgn0017579	111049	112351	109939	106050	116718	111938
FBgn0260960	25277.3	24103.5	25270.2	27283	24038.4	28333.1
FBgn0027339	5714.51	6137.49	6177.38	10589.7	8075.02	8913.86
FBgn0032880	8952.41	9452.42	8907.64	10965.1	11697.7	11352.2
FBgn0023537	10487.2	10520.4	10529.8	15504.7	12874.4	15716.5
FBgn0085358	18088.1	17891.2	17101.3	23735.6	15546	19496
FBgn0033912	113027	115420	113511	110188	120485	113929
FBgn0037671	45098.6	45508.7	44677.2	50732.7	43116.2	41822.8
FBgn0036833	36100.1	36447.3	36694.9	38782.4	54847	34655.1
FBgn0001105	16417.9	15972.4	16653.9	19321.8	18115.8	19648.6
FBgn0001291	6638.41	6734.83	6475.34	9800.77	9450.26	8757.12
FBgn0016756	8909.18	8783.88	8826.73	12017.7	12496	11078.7
FBgn0040384	10849.1	11105.7	11269.5	13056.3	14152.1	13834.7
FBgn0033423	11641.4	12615.3	10742.1	12137.5	15395.8	15752.3
FBgn0028491	75721	76354.2	76729.3	69322.9	95776.9	78087.2
FBgn0024365	9348.11	9015.58	9373.16	11356.6	12403.5	12994.2
FBgn0000044	28025.5	26980.4	27812	26492	16716.8	15783.9
FBgn0032381	2720.03	2710.34	2538.92	9072.18	357.174	39.9725
FBgn0264296	14275	15367.9	14149.2	8905.13	11914.8	12007.5
FBgn0025709	6609.28	6942.39	6947.53	10791	9781.99	8963.3
FBgn0020235	22812	22902.8	22547.6	25133.4	25169.3	27212.8
FBgn0015513	8962.75	9258.13	8633.48	12363.9	10688.9	12203.2
FBgn0014868	12168.7	11869.5	12130.1	10079.5	15113.3	14968.6
FBgn0021906	17377.6	17730.7	17193.6	21171.4	19189.8	21586.2
FBgn0051793	2390.13	2329.01	2688.38	4701.63	5485.72	4737.79
FBgn0035438	17853.1	17484.5	17154.6	11089.9	15838.7	15029.6
FBgn0042105	3957.86	3940.02	4224.87	11022.5	9026.07	6014.8
FBgn0085265	3745.45	3838.65	3437.59	1134.15	1690.85	1408.5
FBgn0262511	48427.6	48569	48785	56682.2	46593.8	51664.4
FBgn0259749	11190.3	10829.3	11563.7	8857.83	9164.35	8490.99
FBgn0024947	30488	31106.2	29635	17617	28775	31776
FBgn0026418	21796.9	21729.8	21155.8	18826.7	23472.5	25246.8
FBgn0038752	5623.34	5914.25	5619.52	7940.04	7891.76	11670.9
FBgn0028518	11897.1	11163.6	12138.7	13237.4	15734.3	14554.2
FBgn0035237	4507.69	4518.05	4339.11	7246.67	7051	6641.74
FBgn0031929	13515.6	13816	14171.1	15472.5	18786	17290.2
FBgn0037718	14350.2	14838.1	14186.4	8023.57	16496.2	17195.5
FBgn0004179	12458.2	12116.9	12392.8	14638.3	15269.4	14700.4
FBgn0010651	15340.8	14886.4	14501.5	12931.5	8918.32	12586.1
FBgn0001235	3737.93	4002.77	4231.54	7178.24	6297.63	6036.89
FBgn0031930	10712.8	11093.6	10809.7	7495.24	8899.66	7325.48
FBgn0016691	15564.5	15686.4	14734.7	17352.4	17853.6	18820.7
FBgn0262126	14541	14275.8	13937.9	10779.9	16273.9	16209.9
FBgn0035978	2773.6	2736.89	2830.23	5870	4940.2	5429.94
FBgn0038481	14179.1	13999.4	14599.5	17876.7	15837.8	27568.4
FBgn0053127	40645.4	41835.4	40961.6	35642.6	35818.4	39897.8
FBgn0262124	5993.65	6190.59	6065.99	8120.18	8647.68	8952.78
FBgn0040475	8527.59	8430.31	8329.8	10474	11208.1	10992.4
FBgn0026084	14255.3	13801.5	13568.5	15355.8	19829.5	18287.4
FBgn0052641	2789.58	2675.35	2705.52	327.061	470.859	581.704
FBgn0023549	10335	10402.1	10303.2	12469.6	14996.2	12848
FBgn0028662	34132	35007.6	35103.2	36432.6	30339.4	32881.6
FBgn0035871	24555.5	24032.3	23755.6	14490.3	27045.1	22335.1
FBgn0027492	11054	11327.7	11193.3	14212.6	13496.3	13138.3
FBgn0052495	10353.8	10149.9	10566.9	13174	13139.9	12152.7
FBgn0029849	4681.57	4588.04	4479.05	6595.57	7996.12	7448.55
FBgn0283521	16376.6	16706.1	16435.9	21955.4	18315.1	22787.5
FBgn0001226	3251.07	3223.21	3281.46	5399.03	6266.24	6666.99
FBgn0038294	18383.2	20483.3	20687.4	24562.8	21965.8	19761.1
FBgn0033205	2005.72	1812.53	1952.5	3959.96	9630.12	14443.7
FBgn0026196	7913.84	8127.41	8607.77	5338.65	5321.98	6622.81
FBgn0267698	10405.5	9711.87	9899.6	12097.2	11642.5	12733.3
FBgn0086904	49170.1	49285.8	48240.5	45650.7	50767.1	47089.7
FBgn0023170	7652.55	10213.9	7368.3	8572.03	6661.59	9973.13
FBgn0036702	12813.5	13426.2	13580.9	9299.61	15021.7	15005.5
FBgn0001220	16954.6	17369.9	17699.1	15652.7	19144	20143
FBgn0259173	3471	3515.24	3325.25	6180.96	5468.75	5708.7
FBgn0036752	8175.13	8599.25	8546.85	15292.4	16273.1	6791.11
FBgn0267506	5770.9	5634.28	5858.46	3228.35	2741.16	3815.27
FBgn0040212	5573.52	5210.72	5529.08	7776.01	7335.22	8313.22
FBgn0033775	805.482	895.403	749.206	3435.65	2827.7	4352.79
FBgn0030776	20717	20143	21131	22134.5	22883.7	26360.8
FBgn0040227	18451.8	18291.8	17597.3	19668	21187	20448
FBgn0267828	16915.1	16901.6	17306.9	19030.9	19711.6	14252.3
FBgn0032587	5475.78	5538.95	5541.46	13396.4	7600.76	8630.9
FBgn0015040	2194.63	2187.82	2369.47	4138.08	5189.63	6621.75
FBgn0085450	4488.9	4082.41	4504.75	7599.9	6332.41	6613.34
FBgn0025741	8537.92	8213.09	8528.76	10325.1	12033.6	11394.3
FBgn0053258	5777.48	5395.35	5369.15	7106.79	1608.56	3653.27
FBgn0027561	3175.87	2992.72	3058.7	6097.43	5176.05	5015.49
FBgn0027843	14698.9	14512.3	14610.9	21107	16698.9	16724.3
FBgn0051410	10105.7	9562.23	9444.56	8113.13	7396.3	5181.69
FBgn0015245	25877.9	24906	25066.5	23930.8	34013	37573.1
FBgn0003721	36581.3	35747.3	36163.7	37999.5	38270.2	40036.6
FBgn0010409	150068	148029	150134	143248	157415	148424
FBgn0000244	7170.39	7493.87	8201.28	11313.3	8567.93	9900.55
FBgn0033624	9941.17	10171.6	9524.53	12869.1	12044.7	11805.5
FBgn0038878	1616.6	1795.63	1730.69	4358.47	3653.19	3848.93
FBgn0033802	7695.79	5612.56	6828.53	4730.82	6185.64	4631.55
FBgn0053208	8672.33	8355.49	8662.99	13314.9	12148.2	10442.3
FBgn0250788	49200.2	48663.1	48999.2	50557.6	61215	54344.7
FBgn0028950	65569.3	66066.8	66332.8	59312.8	63549.8	64738.6
FBgn0260945	8944.9	8493.06	8083.23	5614.39	6406.23	6762.71
FBgn0000150	43208.4	41040.1	42380.1	37312.2	40294.5	42349.8
FBgn0034031	18267.6	18429.4	17349.8	15799.6	16158.5	17268.1
FBgn0033494	3199.37	3047.03	3150.09	7037.35	5076.79	6232.55
FBgn0027547	13736.4	13258.5	13459	15537.9	15136.2	15563
FBgn0019972	3987	3761.42	3962.13	1485.36	2109.11	1633.61
FBgn0025678	21388	21354.5	20649.3	9786.68	22726.8	25997.9
FBgn0037643	12421.5	12739.6	12568	17323.2	14645	14455.3
FBgn0261393	14236.5	14430.2	14097.8	15977.7	16332.4	17198.7
FBgn0004426	2042.37	2326.6	2348.53	141.894	111.988	2.10381
FBgn0037328	88420.7	88212.9	86837.4	81919.3	92732.9	88906.1
FBgn0053526	8417.62	8132.24	7953.76	5885.09	5614.67	6530.24
FBgn0028331	22900.3	22677.1	22951.2	24690.6	29096.5	28218.5
FBgn0013981	25150.4	24399.1	24549.6	31200.6	27250.4	25860.1
FBgn0000250	10923.4	11034.5	10905.8	8990.66	8729.13	8109.15
FBgn0031830	16946.1	16031.6	15994.2	18996.7	17680.5	18084.4
FBgn0035926	41056.1	39782.7	36346.5	38960.6	40675.4	38626
FBgn0085232	3658.04	3921.91	3746.98	5531.87	641.386	1237.04
FBgn0030955	2514.2	2633.11	2581.76	4882.77	4505.82	5936.96
FBgn0035476	4873.31	4750.95	4988.36	8784.36	8383.83	6678.56
FBgn0040918	12762.7	12435.5	12655.6	14388.7	14697.6	14698.3
FBgn0053113	19440.6	18370.2	19132.8	20672.3	20409	17339.6
FBgn0029881	9756.02	9854.26	9827.25	12866.1	13808.5	11766.6
FBgn0286075	3263.28	3495.93	3568.96	1231.76	1376.1	1370.63
FBgn0260748	7332.99	6882.05	6775.22	9566.29	8357.53	9759.59
FBgn0266819	7003.09	8674.07	7507.29	4557.73	2671.59	7145.6
FBgn0003514	19701.9	19544.4	18771.1	21576	24518.6	21114.9
FBgn0039760	15788.2	17193.7	16610.1	17234.6	18898.8	44395.7
FBgn0063485	3717.25	3480.25	3644.17	5514.76	12169.4	5670.83
FBgn0259171	3694.69	3545.41	3329.06	7235.6	5204.9	6242.01
FBgn0033304	2192.75	2279.54	2272.37	4208.52	4846.88	4525.3
FBgn0030672	17827.8	17997.4	17638.2	19490.8	22013.3	23180.9
FBgn0031453	25592.2	23536.3	25428.2	25637.6	21554.3	23781.5
FBgn0052000	10882.9	10853.4	10953.4	13088.5	12798.9	13265.6
FBgn0003870	7340.51	7040.14	6864.7	5257.13	4678.89	5024.96
FBgn0033502	2555.55	2558.29	2499.89	4731.82	4510.91	5919.08
FBgn0031980	40678.3	44330.9	40427.6	38664.7	37848.6	39309.8
FBgn0034197	706.794	584.064	626.401	2516.86	4484.61	4682.04
FBgn0033463	11091.6	10443.2	10904.9	12289.5	13224.8	12914.3
FBgn0030600	12188.4	12353.4	12044.4	13888.5	14384.5	15620.8
FBgn0034293	4659.95	4690.61	4618.99	2454.47	2728.44	2060.69
FBgn0011274	6045.35	5940.79	5635.7	9676.99	7737.36	7942.95
FBgn0030529	24463.4	24644.1	24667.6	20841.4	22645.3	22678.1
FBgn0038981	7183.55	6913.43	7399.71	11718.9	8694.34	10468.6
FBgn0029820	6759.66	6983.42	6907.54	5031.71	4913.9	4365.41
FBgn0266549	1500.06	1396.2	1410.83	4226.64	3300.25	4709.39
FBgn0264605	4014.25	3473.01	3627.98	6060.19	273.183	5465.71
FBgn0026756	1186.14	1314.14	1229	3221.3	3148.39	3498.64
FBgn0040299	28419.3	29029.4	29190.5	27699.6	33385.2	30403.3
FBgn0260941	3752.96	3561.1	4138.24	5733.13	5882.77	5475.17
FBgn0263019	3255.77	3738.49	3294.79	5274.24	5120.06	6017.96
FBgn0016119	13312.5	9726.35	13126.8	9514.97	13261.3	11467.9
FBgn0002031	13301.3	13495	13187.7	10811.1	15166.7	15909
FBgn0034258	28398.7	28065.2	28379.4	30024.2	35234.7	33813.5
FBgn0019644	15721.5	15577.8	15919	19270.5	17358.1	18714.5
FBgn0014133	23088.3	22846.1	23040.7	25691.9	24774.8	26978.3
FBgn0039580	9011.63	8904.56	9445.51	10446.8	13967.1	11587.8
FBgn0086656	9119.71	9159.18	9787.27	10803.1	11438.1	11133.4
FBgn0261674	2079.03	1980.26	2052.46	4021.34	3956.91	4110.85
FBgn0029975	10263.6	10726.7	10167.1	7131.95	8855.54	7391.75
FBgn0027844	32462.7	32979.1	32842.2	38619.4	28826.7	31014.4
FBgn0036816	12759.9	13007.5	13123	21981.5	14608.5	18068.6
FBgn0035087	8144.11	5733.24	8310.76	10106.7	9549.53	11389
FBgn0086686	9692.1	9949.59	9472.17	12259.3	11168.3	11840.3
FBgn0034488	11759.9	11688.5	11594.1	15315.5	16204.3	13476
FBgn0052407	4473.86	3933.98	3988.78	7333.22	5629.1	5939.07
FBgn0051463	5493.63	5576.36	5622.37	7397.62	8747.79	7850.38
FBgn0032435	27713.5	26694.4	26818.1	28170.5	29161	28767.5
FBgn0013576	23577	22967.9	23647.1	26284.7	25042.1	25523.5
FBgn0261458	16728.1	16539.6	17052.8	18153.4	20774.6	22201.5
FBgn0015037	3873.27	3726.42	3859.31	5648.6	10972.3	9272.56
FBgn0003159	16966.8	16865.4	16526.3	15237	14932.6	13605.4
FBgn0036831	16589.9	15978.5	16368.3	14613.1	19863.5	14660.4
FBgn0033194	8252.2	8210.68	8111.79	9999.02	10194.3	10494.9
FBgn0035533	4029.29	4460.12	3953.56	5802.57	6008.33	6182.06
FBgn0003076	4594.16	4508.39	4568.54	7370.45	6407.92	6855.28
FBgn0030052	7986.21	8293.94	8017.55	10236.5	9634.37	10196.1
FBgn0053301	11977	12860.3	12382.4	7914.88	9315.37	13423.4
FBgn0033124	33638.5	32556.7	32259.6	28808.6	32012.5	29547
FBgn0037533	10420.5	10658	10452.7	12136.5	16153.4	17568.9
FBgn0036318	26086.5	24931.3	25433	23710.4	26852.5	27241.2
FBgn0263006	35595.4	34113.4	34218.8	33762.8	36466.5	36034.1
FBgn0261793	7412.88	6826.54	7879.51	8280.19	9675.94	11325.9
FBgn0027607	4861.09	4742.5	4919.81	6602.61	7466.72	8000.8
FBgn0263391	11681.8	11833.3	11901.6	14093.8	14374.3	13531.7
FBgn0015577	6341.41	6402.98	6629.56	9195.96	8833.48	8030.26
FBgn0261930	11431.8	11108.1	11186.7	9021.86	8215	9596.55
FBgn0011768	7960.83	8713.89	8565.89	6869.29	6653.11	5478.33
FBgn0034354	3328.14	3387.33	3311.93	1149.24	1122.43	1492.66
FBgn0035142	14230.8	13764.1	14126.4	17719.7	16036.3	15838.6
FBgn0033582	2741.65	2838.26	2723.6	4534.58	5336.4	5161.71
FBgn0003053	38273.1	38515.6	38652.2	43616.9	40041.7	49488
FBgn0001258	18890.8	18301.5	17732.5	22492.8	19329.8	20200.8
FBgn0051956	6034.07	5607.73	5894.64	7791.1	7638.09	9274.66
FBgn0041188	8497.51	9971.32	10368.9	7661.29	9022.67	7963.99
FBgn0014869	14877.5	14374.7	14781.3	17827.4	16171.2	17841.4
FBgn0003396	13285.3	12952	13113.5	20346.2	14669.6	15737.6
FBgn0023213	46851.4	46384.8	47528.4	46108.6	55767.5	53227.5
FBgn0263346	28699.4	27851.6	28412.7	24228.7	27381.9	26311.3
FBgn0003062	6777.52	6687.77	6813.3	4099.84	4899.48	4983.93
FBgn0032398	9181.75	8976.96	8604.92	7677.39	11366.8	10904.1
FBgn0015808	7274.72	7187.36	7241.69	5358.77	5455.18	5290.04
FBgn0003997	2410.81	2269.88	2320.92	4190.41	4063.81	5366.83
FBgn0026404	3651.46	4000.35	3583.24	1783.24	1785.87	1545.25
FBgn0032643	8472.13	9141.08	9039.97	7842.43	10794.1	11033.5
FBgn0032088	11199.7	11421.8	11786.4	9447.54	10145.9	9414.57
FBgn0039637	10491.9	11287.9	10513.6	9171.81	9431.6	11744.5
FBgn0002780	16661.4	16691.7	16617.7	12028.8	14576.3	14880.3
FBgn0033476	21383.3	20607.5	20792.1	19716.3	27188.5	26454.4
FBgn0030400	6823.57	6437.97	6367.77	8942.36	7832.38	8445.76
FBgn0004117	10458.1	11313.2	10251.8	12933.5	9464.69	8746.6
FBgn0011206	1026.36	1022.11	1093.82	3030.1	2803.09	3180.97
FBgn0031190	13789.1	14298.7	13767.5	11929.2	10604.1	12473.5
FBgn0053303	8877.22	8579.94	9188.48	7639.15	12021.7	11368
FBgn0051673	5752.1	5852.7	5690.92	7435.87	7772.99	8190.15
FBgn0000183	6127.12	5903.39	6034.58	7651.22	9220.35	7986.08
FBgn0025582	15094.6	15092.7	15053.6	16891.5	20481.1	19706.4
FBgn0013343	12229.8	9021.61	12215.8	10968.1	10112	11642.5
FBgn0028327	24343	25253.5	24912.3	21072.8	26175.5	27465.3
FBgn0031267	4823.5	4749.74	4971.22	2244.14	1911.43	3212.52
FBgn0040752	10366	10049.8	10708.8	8539.82	6891.51	8824.45
FBgn0038889	1774.5	1878.9	1825.89	3652.02	3730.39	3595.42
FBgn0003890	16568.3	17127.3	17132.7	18387.9	20476	20558.5
FBgn0004507	12340.7	11671.6	12506.1	16533.2	13330.8	16602.2
FBgn0002921	42340.9	41224.7	41526.2	63678.3	40518.5	40095.5
FBgn0053306	17520.4	18186.8	17890.5	22035.9	23052.6	16734.8
FBgn0037001	14041.9	13965.6	14016	16295.7	15760.6	16662.2
FBgn0046214	23381.5	22912.4	23233	19212.1	21487.3	21413.7
FBgn0050122	8362.17	8088.8	8518.29	10044.3	11170	10180.4
FBgn0027335	13037.2	12663.6	12529.9	14802.3	14246.2	14481.6
FBgn0044826	22412.5	21997.7	22336.2	25693.9	25924.4	23739.4
FBgn0034356	585.549	515.279	748.254	2468.56	2588.45	2169.03
FBgn0027779	42398.3	42300	42982.7	50482.2	43812.8	44201.1
FBgn0040383	6209.83	6527.27	6607.67	10413.6	7931.64	8524.65
FBgn0004045	10739.1	11299.9	11143.8	33022.1	12537.6	8907.55
FBgn0026602	2507.62	2379.7	2313.3	663.18	586.24	561.718
FBgn0027086	9750.38	9635.84	9331.27	8262.07	12237.2	11866.6
FBgn0024921	6840.49	6792.76	6594.34	8422.08	8583.2	8832.86
FBgn0033221	17320.2	17759.6	16850	13707.4	15529.9	16016.3
FBgn0033814	8394.12	8394.1	8522.09	10831.3	10054.3	11086
FBgn0037899	18081.5	17887.5	17781	15700	16400.3	15900.6
FBgn0265784	3536.79	2851.53	2651.25	5092.09	4298.81	4638.91
FBgn0003391	7101.78	7368.37	7259.77	5347.7	5397.48	5422.58
FBgn0051041	1226.55	1397.41	1338.48	4279.97	7050.16	2945.34
FBgn0263120	39623.7	40265.4	40371.4	39237.3	46106.8	41501.9
FBgn0030774	39852.1	40001.1	40634.2	40992.4	49111	45856.8
FBgn0052207	2170.2	2367.63	2328.53	4170.28	4165.62	3903.63
FBgn0010078	96766	97241.7	97863.2	96092.6	102886	91711.5
FBgn0035383	5981.43	5799.61	5701.39	3786.87	4107.08	4030.91
FBgn0052476	6066.02	5910.63	6349.68	8564.98	7416.66	7833.55
FBgn0014002	71763.1	71844.6	73347.9	72023.9	99755	97973.5
FBgn0051472	4800	5271.05	5002.64	7287.93	6764.25	6553.38
FBgn0051104	21950.1	22411.6	21956.4	20665.2	25154.9	30267.6
FBgn0026259	9644.17	9814.44	9717.78	11468.3	13576.9	11406.9
FBgn0040262	4541.53	4302.04	4477.15	1652.41	2378.9	2966.38
FBgn0024957	12132	12441.5	12786.9	13530.3	14607.7	15746
FBgn0027610	8758.8	8269.81	8023.26	9277.47	4538.91	5993.76
FBgn0015737	8521.01	8512.36	8245.07	10254.6	11043.5	10078.3
FBgn0035625	14696.1	14454.4	14714.7	12783.6	12884.6	13215.1
FBgn0032453	8590.56	8011.57	7876.65	9604.53	9751.44	10270.8
FBgn0036756	8858.43	9331.74	9399.82	6939.74	8133.56	7108.79
FBgn0033789	6822.63	7070.31	7004.64	8742.1	8640.05	13607.5
FBgn0040233	4024.59	3932.77	4199.17	6522.11	5489.96	6992.02
FBgn0043070	10658.3	10437.1	11055.3	12579.3	11820.7	12389.4
FBgn0035499	35741	35233.3	34726.2	36194.1	39911	36958.7
FBgn0014020	25818.7	26276.8	25921.4	23082.5	23425	24657.7
FBgn0038638	8160.09	8437.55	7540.61	9205.02	9881.25	10080.4
FBgn0034759	1718.11	6440.39	1662.15	1905.01	3195.9	5033.37
FBgn0032350	9828.39	9988.21	9155.16	8110.11	7537.13	8558.31
FBgn0041156	5751.16	5476.2	5985.08	4405.77	3709.18	4037.22
FBgn0002932	5157.15	5034.53	5448.16	6788.79	7316.55	6871.06
FBgn0003308	2680.55	2531.75	2382.8	4239.72	3963.7	5317.39
FBgn0033246	11922.5	12563.4	12007.3	18005.5	13310.5	13714.8
FBgn0267350	9328.37	9524.82	9973.86	10585.7	11262.4	11486.8
FBgn0039298	4183.43	4134.3	3944.04	2146.53	2669.05	1534.73
FBgn0262007	24270.7	25029.1	25204.5	23501.1	28621.4	3567.02
FBgn0260049	9938.35	9021.61	9084.71	10392.5	12284.7	10787.3
FBgn0286213	68800.6	68389.7	67650.3	67839.6	71669.8	72585.8
FBgn0035720	15316.4	14513.5	15635.3	16973	13445.4	13935.7
FBgn0015790	27176.8	26927.3	25536.8	24937.2	28428.8	27374.8
FBgn0035147	10934.6	11663.2	12259.6	13358.2	12871.8	15090.7
FBgn0040336	5875.23	5163.65	5927.96	7569.71	7943.52	7373.87
FBgn0051729	11030.5	11414.6	11686.5	13102.6	13890.8	12601.8
FBgn0283471	8942.08	11985.4	8711.54	10398.5	9199.99	6760.6
FBgn0086605	1425.81	1268.29	3110.11	2926.44	1639.95	3159.93
FBgn0035232	8395.06	8678.89	8215.56	10407.6	10273.2	9614.43
FBgn0042135	17987.5	17222.6	17399.3	18316.4	19678.5	21819.7
FBgn0035154	40927.3	43057.8	42145	40463	40700.9	35786.9
FBgn0033402	12186.6	12205	11597.9	10476	10106.9	11112.3
FBgn0052813	9710.9	9495.86	9671.13	11137.2	11544.9	11759.3
FBgn0039831	13380.2	13367.1	13335.3	10830.3	10084.9	11733
FBgn0024361	26537.7	25540.7	26113.7	22773.5	29113.5	27219.1
FBgn0028479	8943.96	8843.01	8960	6189.01	7382.73	6522.87
FBgn0030756	4555.63	4770.25	4748.46	3058.28	3290.07	3005.3
FBgn0038938	6902.52	7427.5	7456.83	6313.79	9528.32	9429.29
FBgn0027094	14058.8	13789.5	13798.9	11058.7	15453.5	16877.8
FBgn0051092	11512.7	11512.3	12338.6	14561.8	12348.4	14174.4
FBgn0263413	1738.79	2308.5	2130.52	125.793	189.192	143.059
FBgn0039928	6908.16	7113.75	7674.84	10182.2	8510.24	8769.75
FBgn0026206	2344.08	1992.33	2148.61	3452.76	3853.41	4504.26
FBgn0001224	625.964	718.012	804.42	2194.83	3336.73	2986.36
FBgn0010497	11488.2	11734.4	11501.8	13709.4	12910.9	13192
FBgn0035020	8337.73	8026.05	8186.05	9967.82	10118	9521.86
FBgn0035679	8085.84	8286.7	8115.6	11957.4	9561.4	10302.4
FBgn0033395	7238.06	7274.25	7656.75	5511.74	6015.12	9147.38
FBgn0259734	4449.42	4221.19	4179.18	6205.11	5617.22	5859.12
FBgn0261611	1844.06	1956.13	2227.63	3592.64	3303.65	3648.01
FBgn0030136	75690.9	74653.9	73213.7	74054.7	76845.9	75351.2
FBgn0036623	9238.14	9046.95	9432.18	11550.8	12059.9	10488.6
FBgn0031034	28722.9	29168.2	29220	43183.2	27586.4	24973.3
FBgn0003676	12955.4	12115.7	12160.5	11325.4	13747.4	13777.9
FBgn0025335	8193.93	8190.16	7988.04	5980.69	6558.94	6593.35
FBgn0036770	14309.8	14140.6	14664.2	11182.5	13203.6	10351.8
FBgn0050410	2894.85	3142.36	2934.94	4974.35	4315.78	5092.28
FBgn0031842	11763.6	12205	12094.9	10779.9	13630.3	13385.5
FBgn0038542	2861.01	2999.96	2982.54	5212.85	4818.88	4464.29
FBgn0039430	4298.1	4876.45	4382.9	5999.81	6485.97	5950.64
FBgn0035619	23038.5	24650.1	24562.9	23111.7	28086.9	19701.2
FBgn0085205	27308.4	25697.6	26070.8	21950.3	26070.3	21220.1
FBgn0015278	8242.8	7818.49	8206.04	9389.18	10481.1	10011
FBgn0022710	5027.45	2936.01	4000.21	4327.27	5586.68	3420.8
FBgn0010551	17279.8	19242.7	18238	13150.9	19559.7	18958.5
FBgn0000479	6165.65	5951.66	6147.86	9651.83	7536.29	8994.85
FBgn0051431	3526.45	3970.18	3799.34	2022.75	2024.27	2122.75
FBgn0026250	22212.3	22111.1	22108.7	23607.8	25448.4	24846
FBgn0032135	554.533	550.275	682.567	2141.5	2214.31	2209
FBgn0265137	6336.71	6316.09	6501.05	8319.43	9554.62	7750.45
FBgn0032208	15761.9	15867.5	15660	13927.8	18519.6	17258.6
FBgn0028342	15098.3	14289	14253	16569.4	15039.5	16259.3
FBgn0039923	4835.71	4765.43	4886.5	6727.4	6305.27	6824.77
FBgn0022023	18995.1	18052.9	17406.9	17033.4	19250.9	18204.3
FBgn0032833	23391.9	23561.7	23272	25585.3	24690	26847.8
FBgn0053514	17196.2	18153	17394.5	13412.5	18783.4	21299
FBgn0000256	11478.8	11541.3	11637.9	8589.13	10117.1	8781.32
FBgn0265178	10218.4	9803.58	9998.61	12682.9	11580.6	11163.9
FBgn0010053	9469.35	10024.4	9535.95	11120.1	10560.8	11948.6
FBgn0027582	9282.31	8647.52	9255.12	7474.11	10498	10226.6
FBgn0011760	13462.9	12797.5	13231.5	14810.3	15585.9	14396.4
FBgn0040250	3867.63	3651.6	3817.43	2202.88	2458.65	1972.33
FBgn0046114	13837	14255.3	14262.5	16284.6	15400.1	18421
FBgn0022349	7416.64	7224.77	7428.27	9011.8	9100.73	8782.37
FBgn0038683	1385.39	3049.44	3070.12	1724.87	3410.54	4272.85
FBgn0036844	3291.48	3311.3	3351.91	6373.17	4814.64	5732.89
FBgn0015019	15311.7	14741.6	14652.8	13841.2	16967.9	17150.3
FBgn0259221	3805.6	3568.34	3752.69	5418.15	5144.66	5311.08
FBgn0259678	11887.7	11503.9	11906.4	13444.7	13429.2	13734.7
FBgn0039006	16222.4	15792.6	16137	8529.76	17348	20374.4
FBgn0038830	3363.85	3282.34	3493.75	5217.89	5206.6	4707.28
FBgn0266488	7974.93	8096.04	7557.74	12000.6	9528.32	9176.83
FBgn0040007	14695.1	15773.3	15532.4	17787.1	15057.3	17377.5
FBgn0051523	31291.6	31077.2	32265.3	29739.4	29981.4	27078.2
FBgn0086346	18611.6	18922.9	18595.9	19835	21993.8	21326.4
FBgn0026620	5064.11	4940.41	5242.54	6650.92	6311.2	7353.88
FBgn0263607	2305.54	2113.01	2418.02	3854.29	4175.8	3777.4
FBgn0051266	6853.65	6883.26	6947.53	8336.54	9287.37	9588.13
FBgn0013277	528.216	544.241	464.565	2662.78	3098.34	1992.31
FBgn0037846	1202.11	1334.66	1225.19	3280.68	2635.11	3938.34
FBgn0027594	17255.4	17240.7	17534.5	15557	15726.7	15713.4
FBgn0003464	5413.74	5587.22	5372	6740.48	7114.63	7180.32
FBgn0010395	6227.68	6287.13	6477.25	7577.76	8830.09	8435.24
FBgn0037016	5218.25	4906.62	4935.05	6526.13	6162.74	6892.09
FBgn0035083	7838.65	8774.23	8406.91	9769.57	9940.64	10902
FBgn0036316	4303.74	4597.69	4410.51	6229.26	5645.22	5966.42
FBgn0266756	6519.99	6305.23	6420.13	8533.78	8149.68	7733.62
FBgn0008635	13117	13011.1	12878.3	10739.7	14844.4	14405.9
FBgn0033821	1702.13	2038.19	1721.17	2916.38	3248.5	3439.74
FBgn0023129	5131.78	5292.77	5410.08	10267.7	6541.12	7249.74
FBgn0033437	1515.1	1444.47	1526.97	2958.65	3477.57	3493.38
FBgn0039045	2813.08	3260.62	3086.31	1536.69	1561.05	1837.68
FBgn0025725	14612.4	15373.9	15344.9	12549.1	16135.6	16578.1
FBgn0025628	9038.88	9022.82	9125.65	10666.2	10458.2	10985.1
FBgn0038038	11395.2	11506.3	11640.8	12782.6	14163.9	14579.4
FBgn0037137	8461.79	8941.96	8456.41	6557.33	6846.54	7428.57
FBgn0031791	1939.92	1825.8	2012.48	421.658	243.489	576.445
FBgn0266717	20720.7	19563.7	20193.3	21710.8	23011	21136
FBgn0033428	3084.71	3034.96	2887.34	4353.44	5776.72	5455.19
FBgn0004636	13095.4	12909.7	13565.7	14765.1	13946.8	14620.5
FBgn0033302	1862.85	1837.87	1818.28	3436.66	3300.25	3964.64
FBgn0063495	547.954	592.511	543.579	2004.63	2125.23	2142.73
FBgn0284252	15353	16082.3	15958.9	15182.7	17408.2	17020.9
FBgn0039114	1283.88	1322.59	1450.81	4894.85	4241.97	2660.27
FBgn0034647	3549.95	3269.07	3579.43	7142.01	6955.14	2356.27
FBgn0003256	4643.98	5777.88	4495.23	6596.58	6118.62	4425.37
FBgn0032015	8025.69	8108.1	7670.08	6965.9	9445.17	9243.1
FBgn0010113	4348.85	4244.11	4430.5	6869.29	5658.79	8071.28
FBgn0037270	16276.9	16462.4	16705.3	17529.5	19925.4	18944.8
FBgn0035976	1988.8	2316.95	2199.07	3959.96	3363.88	4726.22
FBgn0030695	1911.73	1760.64	1885.87	3226.33	3581.92	3915.2
FBgn0030087	8065.16	8187.75	8004.22	11310.3	9372.21	9898.44
FBgn0016687	14200.7	14147.9	13342	15671.8	14777.3	15764.9
FBgn0053192	15144.4	15735.9	13860.8	18404	16631.1	16411.8
FBgn0024273	13739.3	13691.7	13508.5	14946.2	15632.5	17063
FBgn0038842	5728.61	5432.76	5762.31	4574.83	2878.6	2312.09
FBgn0034697	4933.46	4620.62	4623.75	2852.98	3455.51	3081.03
FBgn0260936	7222.08	6830.16	7584.4	5748.23	5741.93	6319.86
FBgn0023083	10708.1	10218.7	10831.6	14675.5	9847.31	12129.5
FBgn0010774	6392.16	6066.3	6065.99	4594.96	4073.14	4628.39
FBgn0000308	35786.2	34503.2	35246	32343.8	36465.7	34315.3
FBgn0284226	3013.27	2901.01	3053.94	6432.54	6290.84	4329.65
FBgn0039358	11994.8	11645.1	12018.7	14811.3	13087.3	14585.7
FBgn0026370	4968.24	6637.09	6433.46	4936.11	5058.98	6337.74
FBgn0031561	4229.49	4102.93	3787.91	6452.67	1727.33	2767.57
FBgn0037720	4825.37	4861.97	4919.81	9357.98	6698.92	6229.39
FBgn0052676	13996.8	13846.2	13960.7	16662	12653	15819.6
FBgn0032067	270.687	282.378	309.392	2049.92	2684.32	1697.78
FBgn0260634	8899.78	7362.34	8252.68	9393.2	7939.27	10038.3
FBgn0034915	5176.89	4835.42	4790.35	2666.81	3530.17	3382.93
FBgn0052473	66770.4	65318.6	65952	57039.5	65484.2	74275.1
FBgn0027572	3122.3	3067.54	2953.03	4554.71	5178.6	4346.48
FBgn0033212	16182	14733.1	15859	17304.1	16439.3	17640.5
FBgn0039543	2166.44	2244.54	2126.72	4461.12	4570.3	3493.38
FBgn0035715	7773.8	7555.42	7749.09	9301.62	8975.16	9283.08
FBgn0038083	22855.2	22481.6	22835.1	11693.7	23925.6	31174.3
FBgn0033236	4532.13	4460.12	4121.11	6093.4	5903.13	5812.84
FBgn0037073	6837.67	6678.11	6968.47	5351.73	5691.88	5395.23
FBgn0010226	5030.27	4466.16	4537.12	5972.64	5435.66	7284.45
FBgn0263593	24456.8	25435.7	24620	29723.3	25076	29239.9
FBgn0264357	27025.5	27504.1	26918.1	26177	23048.3	22613.9
FBgn0038414	2863.83	2910.66	2937.8	4805.29	4269.97	4393.81
FBgn0031566	3431.52	3667.29	3449.01	1933.18	2015.78	2182.71
FBgn0062928	3419.31	3498.35	3420.45	4974.35	5155.69	4772.5
FBgn0261617	12078.5	11302.4	12077.7	13842.2	12729.3	13565.4
FBgn0015776	24061.1	24294.1	25134.1	35688.9	23943.4	26228.2
FBgn0004828	59544.6	58385.8	59428.1	59950.8	60535.5	58528.1
FBgn0038738	7673.23	7657.99	8048.01	8705.87	10004.3	10542.2
FBgn0024329	7771.92	7785.9	7890.93	10350.2	9088.85	9865.83
FBgn0262475	12352	11474.9	11711.2	13772.8	12255.1	13149.9
FBgn0040959	9913.92	9138.66	8797.22	9442.51	11730.7	13305.6
FBgn0266448	7347.09	7013.59	7770.03	9013.81	8433.89	5910.66
FBgn0035601	9639.47	9738.41	10139.5	11158.3	10954.5	11560.5
FBgn0023507	10723.2	10522.8	10667.8	13957	11885.2	12769.1
FBgn0265276	2919.29	3879.68	4366.72	5207.82	3737.18	5154.34
FBgn0027066	5678.79	5611.35	5381.52	6728.41	7056.94	7605.29
FBgn0035298	2589.39	2838.26	2542.73	5783.45	3888.19	4003.56
FBgn0029091	16550.5	16235.5	16878.5	17646.2	13088.2	18239
FBgn0036993	4283.06	4209.12	4232.49	2565.17	2896.42	2413.07
FBgn0051687	2616.64	2529.33	2629.36	4233.68	3925.52	4216.04
FBgn0015924	4913.72	5312.08	5238.73	6644.88	6844	6354.57
FBgn0039303	9750.38	9768.58	9383.63	8297.29	10990.9	10789.4
FBgn0029903	3584.73	3549.03	3838.37	6099.44	4698.41	5028.11
FBgn0263445	1497.24	3289.58	2700.76	3747.62	4836.7	4098.23
FBgn0034400	11561.5	11108.1	10700.2	12500.8	12793.8	12327.3
FBgn0261797	15801.4	15259.3	14640.4	13028.1	14838.4	13867.3
FBgn0019624	28591.3	28504.5	28398.4	32628.6	29702.3	31620.3
FBgn0021967	9304.87	8906.97	9015.22	11681.6	10007.7	10822
FBgn0250906	11147	11367.5	11152.4	14373.6	12321.2	13181.4
FBgn0260222	3439.98	3857.96	70.4463	2563.15	116.23	3534.41
FBgn0030752	10545.5	10683.3	11246.7	11370.7	13239.2	12798.5
FBgn0033292	3123.24	3273.89	3153.9	4482.25	4542.3	5994.82
FBgn0030519	20563.8	21395.6	20570.3	19062.1	21126.7	18714.5
FBgn0051077	16669.8	16543.2	17069.9	20968.2	28778.4	15809.1
FBgn0040349	16115.3	15924.2	15755.2	14435	13911.1	16950.4
FBgn0052549	10375.4	10123.4	10221.4	8562.97	5727.51	9087.42
FBgn0086558	60959.1	61381	60394.3	51201.7	60565.2	50488.4
FBgn0033875	7777.56	7724.36	8194.61	9080.23	4781.55	6814.25
FBgn0039970	12579.4	12908.5	12347.1	11762.1	10634.6	10595.9
FBgn0034057	3195.61	3386.12	3231.96	4418.85	4882.51	4866.12
FBgn0032727	4810.34	4805.25	4807.48	3439.68	2912.54	3235.67
FBgn0262740	2602.54	2472.62	2776.92	4362.49	3682.03	3974.1
FBgn0035043	17245	17713.8	17717.2	18612.3	22029.4	22274.1
FBgn0015024	20416.2	19958.3	20279	22367	22410.3	21191.7
FBgn0036030	4252.04	4362.38	4120.15	6266.5	5377.97	6091.59
FBgn0051635	5800.98	5216.75	5507.18	8040.68	6686.2	6875.26
FBgn0033048	3071.55	3106.16	2985.4	1670.53	1825.74	1568.39
FBgn0028429	1693.67	1720.82	1696.42	3214.26	3139.91	3033.7
FBgn0028689	8777.6	8194.99	8085.14	8866.88	9693.75	9594.44
FBgn0036428	3099.74	4315.31	4199.17	2274.33	1969.97	2506.69
FBgn0037249	24374.1	24820.3	24866.6	23387.4	26941.6	25733.8
FBgn0260934	30094.2	31010.9	30814.5	33742.7	30372.5	32174.7
FBgn0262518	3151.44	4725.6	3368.09	5011.59	3402.91	4561.07
FBgn0036556	9358.45	9178.49	9145.64	10378.4	10535.4	11459.5
FBgn0015286	11124.5	11309.6	10346.1	10731.6	13437.7	12489.3
FBgn0026160	6891.24	6789.14	6739.99	10896.7	7993.57	8750.81
FBgn0038376	6958.92	6949.63	7224.55	8039.67	11798.6	9936.31
FBgn0262716	13670.6	13911.3	13666.6	14781.2	16679.4	15706
FBgn0038829	8289.79	8296.36	8046.11	9394.21	11153.8	9879.51
FBgn0260970	8231.52	8187.75	8664.89	9253.32	10293.6	9586.03
FBgn0042175	3564.99	3611.78	3567.06	5262.17	4870.63	5587.73
FBgn0000117	17253.5	16567.4	16790	15418.2	18944.6	15903.8
FBgn0038391	11680	11152.7	11698.8	10876.6	8561.15	9127.4
FBgn0036764	3187.15	3498.35	3627.03	4405.77	1791.81	2143.79
FBgn0030828	1781.08	1906.65	2015.33	3162.93	3464.84	3253.55
FBgn0038854	5575.4	5532.92	5565.26	4261.86	7714.45	7165.59
FBgn0030808	6928.84	6334.19	6808.54	6058.18	4902.87	4370.67
FBgn0031738	4207.87	3878.47	5424.36	6871.31	5288.89	5551.96
FBgn0264001	945.525	877.302	794.9	2796.63	2070.08	2467.77
FBgn0003345	6294.42	6567.09	6498.19	8089.99	7568.53	8243.79
FBgn0053554	2440.88	2519.68	2450.39	3850.27	3713.42	4163.45
FBgn0036856	1543.29	1306.9	1476.52	50.3171	1.69679	16.8305
FBgn0031534	3765.18	4017.25	4011.63	5346.7	5820.83	5224.82
FBgn0011672	8904.48	9681.7	9017.12	9574.34	12026.8	12613.4
FBgn0025724	11928.1	11957.6	11894	9611.58	13387.7	13227.7
FBgn0267384	5108.28	4748.53	5282.52	4300.1	6197.52	6082.12
FBgn0040319	32205.2	32151.2	31984.5	33317	27980.9	34123.9
FBgn0021895	3731.35	3913.47	3528.03	4677.48	5379.67	5396.28
FBgn0034914	6666.61	6821.72	6327.79	8161.44	8583.2	7502.2
FBgn0034654	12479.8	12468.1	11892.1	9877.25	11617.9	11139.7
FBgn0040104	1540.47	1608.59	1558.39	223.408	112.836	298.742
FBgn0264089	2895.79	2981.86	2714.09	4572.82	5081.03	3954.12
FBgn0053182	4332.87	3976.22	5113.07	3006.95	3126.33	2428.85
FBgn0050043	3277.38	3276.31	3360.48	4517.47	4892.69	5281.62
FBgn0003941	102063	105401	102388	106604	106090	105970
FBgn0037873	6973.95	6534.51	6425.84	7875.64	7308.92	7972.4
FBgn0035529	4635.52	5133.48	4988.36	5812.63	9752.29	7825.13
FBgn0052654	10837.8	10543.3	7181.71	8838.71	11442.3	11260.7
FBgn0050269	4964.48	4859.55	4508.56	3539.31	3569.19	2713.92
FBgn0083962	4421.22	4580.8	4381	6026.99	5537.47	5813.89
FBgn0010341	25630.7	25982.4	25952.8	23379.4	27457.4	26946.7
FBgn0035868	2515.13	2956.52	2837.84	754.757	1533.05	1523.16
FBgn0031285	49347.8	48842.9	49438	51363.7	51864.9	48628.6
FBgn0259735	8000.31	8243.26	7948.05	9189.92	9314.52	10385.5
FBgn0033377	3587.54	3509.21	3434.73	4669.43	5833.56	6198.89
FBgn0038419	5455.1	4858.35	5329.16	7906.83	6044.81	8233.27
FBgn0025814	10261.7	10258.5	10193.8	13820.1	16496.2	11499.4
FBgn0011556	10518.3	10864.3	11073.4	12722.2	11615.4	14519.5
FBgn0004921	13707.3	12816.8	13388.6	14908	14122.4	12638.7
FBgn0039472	5597.96	5496.71	5850.85	6548.27	9638.61	7884.04
FBgn0035356	6589.54	6941.18	6444.88	10227.5	7397.15	9537.64
FBgn0028540	4499.23	4695.44	4602.81	6880.36	7756.02	5708.7
FBgn0034277	10701.5	11376	11676	11049.6	15829.3	15240
FBgn0028475	5309.42	5175.72	5198.74	3976.06	6632.75	6475.54
FBgn0035941	3682.47	3781.93	3635.6	2296.47	2530.76	2147.99
FBgn0037174	3488.86	3517.66	3753.64	1905.01	2018.33	2484.6
FBgn0010905	9920.5	9569.47	9814.88	11304.2	10761	12370.4
FBgn0040342	10658.3	11035.7	11228.6	7336.24	10308.8	8015.53
FBgn0035620	14882.2	15086.7	15217.3	16178	16599.7	13021.6
FBgn0004456	4607.32	4999.54	4642.79	6176.93	5545.1	6127.36
FBgn0035432	12371.7	12092.8	13009.7	10979.2	11840.2	11077.6
FBgn0052230	6603.64	6699.84	6588.63	8594.17	5421.24	8017.63
FBgn0038747	5679.73	5314.5	5432.93	7115.85	6726.07	6668.04
FBgn0035146	1466.22	1802.87	1677.38	4619.11	4994.5	2631.87
FBgn0052369	7401.6	7689.37	7603.44	8963.49	6481.73	8691.91
FBgn0082598	11381.1	11050.1	11612.2	12190.8	12669.1	13077.3
FBgn0039736	473.703	511.659	414.11	2286.41	1756.18	1706.19
FBgn0015038	3288.66	3381.29	3520.41	4430.93	5293.13	6308.28
FBgn0036805	6021.85	6284.72	5973.65	7301.02	7723.78	7195.04
FBgn0005649	8094.3	7720.74	8013.74	6492.92	6727.77	6676.45
FBgn0250848	9119.71	9497.07	8964.76	9950.72	10604.1	10396
FBgn0002645	10274.8	10643.5	9988.14	11452.2	12355.2	11551
FBgn0033844	9235.32	8336.18	9699.69	9204.01	8423.71	12492.4
FBgn0267252	2325.28	2000.78	2624.6	1673.55	440.317	915.159
FBgn0052982	1920.19	1992.33	1634.54	4019.33	2837.88	3743.74
FBgn0033010	4718.23	4378.06	4902.68	6108.5	6166.13	6096.85
FBgn0051547	13610.5	13264.5	13052.6	12548.1	5893.79	6274.62
FBgn0033051	4919.36	4530.11	4674.21	5632.5	5948.09	6846.86
FBgn0020278	4325.36	4349.1	4396.23	5625.45	6088.93	5549.86
FBgn0030747	28233.2	27907.1	28470.8	27529.5	29327.3	30992.3
FBgn0027580	9790.79	9912.19	9835.82	14100.9	12588.5	10977.7
FBgn0037166	4571.61	4022.07	4103.02	5373.87	4826.51	5365.78
FBgn0004237	6385.59	6815.68	5931.77	7241.64	7838.31	7647.36
FBgn0036948	3752.02	3434.39	3399.51	1838.59	2437.44	4341.22
FBgn0035904	10555.9	10235.6	9883.42	8341.57	11140.3	13646.4
FBgn0040285	7148.77	11184.1	11414.2	12440.4	13811	11936
FBgn0032404	8297.31	8809.22	8353.59	6580.47	7609.25	6676.45
FBgn0038302	2295.2	2157.66	2089.59	708.465	1107.15	674.272
FBgn0263316	1890.11	1718.4	1691.66	2773.48	4062.96	4424.32
FBgn0037906	6082	5863.56	6217.36	8083.95	8799.55	6981.51
FBgn0029762	7426.04	7443.19	7541.56	6305.74	4786.64	5121.73
FBgn0015279	3919.32	3678.15	3840.27	5093.1	5325.37	4852.45
FBgn0005612	4290.58	4617	3943.09	2039.86	3141.6	3037.91
FBgn0033127	3357.27	3488.69	3364.29	4988.44	4654.29	4485.33
FBgn0259163	6259.64	6259.37	6552.45	8504.6	7218.99	7521.13
FBgn0051821	2712.51	2652.42	2934.94	4047.51	5084.43	3681.67
FBgn0003392	8105.58	7952.44	7962.33	9059.1	9905.85	10022.6
FBgn0043456	7999.37	8618.56	8226.98	6927.66	7596.52	6976.25
FBgn0000251	5729.55	5602.91	5694.72	4043.48	4448.13	4507.42
FBgn0005626	3009.52	3372.85	2187.64	1330.38	2657.17	1763
FBgn0085451	2773.6	6179.73	5747.08	5384.94	6196.67	2507.75
FBgn0259720	37.5954	123.088	33.3192	1284.09	1494.87	1191.81
FBgn0264078	1519.8	1483.09	1381.32	3975.05	3161.12	2587.69
FBgn0040324	3191.85	3124.26	2964.46	4366.52	4399.77	4213.94
FBgn0261703	10495.7	10446.8	9945.3	11525.6	9255.13	8310.06
FBgn0020906	10930.9	10880	10990.6	9801.78	26112.7	14564.7
FBgn0086357	33582.1	33967.4	33075.5	33234.5	40200.3	37208
FBgn0265045	1622.24	1787.19	1848.74	3788.88	2958.35	3026.34
FBgn0042134	3274.56	11681.3	3390.94	11941.3	3676.94	4226.56
FBgn0019830	7927	8222.75	8212.7	9291.56	9448.57	9972.08
FBgn0037580	8357.47	8462.89	8632.52	7502.28	9765.87	9676.49
FBgn0260745	5084.78	4486.67	5202.55	6125.61	3967.94	3124.16
FBgn0085241	1522.62	1958.54	1366.09	2163.64	210.402	437.593
FBgn0263995	2826.24	2388.14	3046.33	3399.43	4084.17	4239.18
FBgn0262870	6560.4	6276.27	6671.45	7395.61	4153.74	3163.08
FBgn0027528	8433.6	8763.37	9059.96	9910.46	11931.8	9993.11
FBgn0016917	28376.1	27458.2	28280.4	29857.2	28591.7	30380.1
FBgn0034897	3746.39	3878.47	3762.21	5578.16	5340.64	4858.76
FBgn0016650	2423.03	2321.77	2375.18	3502.07	546.366	967.754
FBgn0010808	4237.95	4257.39	4500.95	5804.58	5915.85	5221.67
FBgn0031637	6066.96	5890.11	6115.5	7962.18	7194.38	7293.92
FBgn0038034	8131.89	8445.99	8560.17	7016.22	7336.91	10183.5
FBgn0035032	15698.9	17021.1	16182.6	17483.2	15797.9	16634.9
FBgn0027338	25678.6	24426.9	24231.6	23205.3	23761.8	20334.4
FBgn0015393	3697.51	3658.84	3508.99	2174.71	2513.79	2437.27
FBgn0052483	7370.59	7445.6	7547.27	10134.9	11369.3	8487.84
FBgn0021795	10583.1	10197	10518.4	9086.27	11561.9	11414.2
FBgn0030615	954.924	906.264	966.256	2111.31	2213.46	2246.87
FBgn0086370	2940.9	2986.69	2993.97	4930.07	4149.5	4662.05
FBgn0037186	4460.7	4683.37	4499.99	7393.6	5491.66	7163.49
FBgn0040253	1192.72	1340.69	1293.74	42.2664	72.1135	13.6748
FBgn0035346	3345.05	3335.44	3601.33	5405.07	1953	4541.08
FBgn0015754	7578.3	7337	7514.9	9012.8	8830.09	8476.26
FBgn0026252	19224.4	19066.5	19259.4	18086	20269	20757.3
FBgn0025836	16087.1	16983.7	17122.3	16529.2	17731.4	18020.2
FBgn0033683	5419.38	5605.32	5378.67	3652.02	4184.28	4445.36
FBgn0263782	2785.82	2981.86	2878.78	4271.92	4129.13	3882.59
FBgn0036321	37033.4	37830.2	39139.6	37676.5	36632.8	27522.1
FBgn0040398	12430.9	11669.2	11577.9	8481.46	12343.3	11149.2
FBgn0085359	33953.4	34488.7	34088.4	32959.7	34746	28123.8
FBgn0039156	9038.88	9586.36	9467.41	10660.2	12490.1	10564.3
FBgn0003082	412.61	480.284	473.132	1909.03	1662.85	1607.31
FBgn0267330	11357.6	11085.1	11160	10243.6	12766.6	12958.4
FBgn0039213	15832.4	15576.6	15687.6	13427.6	17460	16765.3
FBgn0270926	2832.82	2643.97	2478.95	3831.15	3966.24	3582.79
FBgn0004435	2569.65	2718.79	2198.11	3871.4	3759.23	3793.18
FBgn0022097	27037.7	28106.2	28098.5	28215.8	23943.4	24972.3
FBgn0039402	3807.48	4084.82	3789.82	4968.31	5383.06	4990.25
FBgn0051265	4775.56	4937.99	4808.43	5828.74	6328.17	6741.67
FBgn0032116	7325.47	7353.89	7252.16	8403.97	8683.32	9824.81
FBgn0033138	6680.71	6939.98	6403.95	7324.16	9689.51	8581.46
FBgn0028381	32670.4	31716.8	31492.3	27770	32201.7	33109.8
FBgn0039296	5519.01	5763.4	5327.26	1357.56	4224.16	4777.76
FBgn0020385	2785.82	2915.49	2721.7	4850.57	3769.42	3997.25
FBgn0020307	8390.36	8426.69	8298.38	9919.52	9438.39	10078.3
FBgn0035726	5913.76	5308.46	5479.58	6654.94	8160.7	6639.64
FBgn0011481	8162.91	8023.63	7876.65	10395.5	8912.38	9952.09
FBgn0036762	11280.5	11880.4	11973	13636.9	12851.5	13054.2
FBgn0051974	21957.6	21711.7	22131.6	15631.5	20959.6	23874.1
FBgn0023542	5543.45	5341.04	5362.48	3875.43	4325.11	4190.8
FBgn0004401	12546.5	4136.71	12519.4	4533.57	4713.68	3939.39
FBgn0036746	4585.7	4644.75	4778.92	7425.8	5621.46	6607.03
FBgn0010352	28575.4	28964.2	29168.6	41293.3	29536.8	36731.5
FBgn0011726	30332.9	30815.4	30114.8	25310.5	31948	31280.6
FBgn0264328	1414.53	1579.63	1034.8	2699.01	2324.6	2578.22
FBgn0016081	11860.4	11449.6	11252.4	13706.4	14028.2	12004.4
FBgn0032938	5663.75	5868.39	5896.54	7416.74	6797.33	7221.34
FBgn0052529	5485.17	5363.97	5533.84	8515.67	6709.95	6476.59
FBgn0023172	9837.79	10168	9626.39	12652.7	12923.6	10457
FBgn0283658	11526.8	11162.4	11575.1	12965.7	12686.9	12600.8
FBgn0250823	10687.4	10884.8	11007.7	12006.7	12044.7	12643.9
FBgn0030670	9609.39	9997.86	10377.5	9606.55	12021.7	12102.2
FBgn0021944	5880.87	5608.94	5445.31	6753.56	6767.64	7084.59
FBgn0029878	2592.21	3584.03	3460.43	1659.46	1732.42	1957.6
FBgn0027885	6226.74	6574.33	6101.22	5071.97	4407.41	5523.56
FBgn0283657	5179.71	5273.47	5156.86	6695.2	6217.03	6935.22
FBgn0263916	7686.39	7714.71	7243.59	6534.18	6627.66	5910.66
FBgn0264922	9075.54	8780.26	9123.74	7607.95	7462.48	8266.94
FBgn0263241	5675.97	6219.55	5827.05	3709.38	4191.07	5219.56
FBgn0004431	5217.31	4894.55	5016.92	3111.61	6691.29	4066.67
FBgn0029801	13438.5	13700.2	13253.4	12668.8	15085.3	14402.7
FBgn0032901	12832.3	12926.6	12555.6	16976	14018	13609.6
FBgn0016797	8364.99	8671.65	8315.52	9728.31	10273.2	9156.85
FBgn0030869	6944.82	6421.08	6572.45	7262.77	7720.39	7858.8
FBgn0014455	10810.6	10423.8	10954.4	10193.2	11725.7	11899.2
FBgn0035632	5398.71	5555.84	5442.45	3735.54	4454.07	3747.94
FBgn0025639	4697.55	5029.7	4619.94	3553.4	3551.38	3646.96
FBgn0262116	7667.59	8015.19	8363.11	8460.32	6418.95	6818.46
FBgn0027341	8708.04	8748.89	9130.41	11470.3	9465.53	11990.7
FBgn0034793	3495.44	3468.18	3978.31	2275.34	4626.29	4606.3
FBgn0020912	10853.8	10966.9	10623.1	9016.83	11646.8	9252.57
FBgn0083969	3002	2991.52	3117.72	4010.28	4177.49	4598.94
FBgn0019957	8039.78	8563.05	8432.61	9566.29	9394.27	10204.5
FBgn0033659	13954.5	14010.3	14613.8	12771.5	15087.8	19874.7
FBgn0002789	11810.6	11559.4	11517	13211.3	10680.4	9457.69
FBgn0002973	6817.93	6973.77	7087.47	8806.5	8015.63	8103.89
FBgn0033005	3904.29	4176.54	4110.63	5498.66	5533.23	4968.16
FBgn0000611	7364.01	7635.06	8081.33	9004.75	8791.06	8047.09
FBgn0283741	3679.65	3499.55	3390.94	5904.21	4339.54	5797.06
FBgn0030968	2260.43	2091.29	2202.87	4158.21	3161.97	3659.58
FBgn0039929	6227.68	6100.08	6398.23	4564.77	5099.7	5227.98
FBgn0004429	2162.68	2096.11	1930.61	2990.85	46.6617	608.002
FBgn0000711	9559.58	9373.98	9959.58	10683.3	10145.1	11625.7
FBgn0035264	1565.85	1807.7	1746.88	2628.57	3956.91	9446.12
FBgn0267507	7515.33	7180.12	7616.76	4305.13	6829.57	5109.11
FBgn0028945	603.407	635.953	574.994	1664.49	2277.09	2019.66
FBgn0263039	1196.47	201.526	3132.95	176.11	102.656	2357.32
FBgn0037012	6396.86	6277.48	7009.4	8177.54	5303.31	5891.73
FBgn0261710	12596.4	11939.5	12175.8	11251.9	12636	11128.1
FBgn0259923	4512.39	4641.13	4172.51	5158.51	5757.2	5888.57
FBgn0052068	8274.76	8164.82	7935.68	6781.74	5921.79	8939.1
FBgn0036448	7608.38	7906.58	7169.34	9022.87	10723.7	7981.87
FBgn0027329	11703.5	11961.2	11719.8	10867.5	13537	13264.5
FBgn0040729	4266.14	3835.03	3465.19	5941.45	4142.71	6827.93
FBgn0035772	8298.25	8575.11	8504.01	9333.83	10201.9	10664.2
FBgn0010391	8169.49	7618.17	8255.54	7700.53	9537.65	9201.03
FBgn0032050	4454.12	4636.31	4599	2750.33	3494.54	3561.76
FBgn0024509	7088.62	7264.59	7558.69	6631.8	9015.89	8826.55
FBgn0003654	4355.43	4089.65	4070.65	4906.93	5203.2	5254.27
FBgn0040309	43137	43306.4	43141.7	28864.9	51950.6	42205.7
FBgn0051091	1146.66	1134.34	1130.95	3597.67	2720.8	2218.47
FBgn0033448	34187.4	34581.6	34453.9	42474.7	35159.2	39976.7
FBgn0051683	1959.66	2131.11	2050.56	3149.85	3077.97	4303.35
FBgn0037485	2486	2776.72	2569.38	1762.11	1122.43	1010.88
FBgn0012034	22673.8	22309.1	23112.1	21780.3	17297.9	22968.4
FBgn0015380	2319.64	2407.45	2562.72	1310.26	1224.23	1508.43
FBgn0260855	6660.97	6486.24	6525.8	5604.32	8620.53	9312.53
FBgn0265512	13488.3	13326.1	13725.6	11864.8	12270.3	12796.4
FBgn0020496	16356.8	16218.6	16450.2	17216.5	17522.7	18928
FBgn0036927	590.248	553.895	569.282	2249.18	1622.13	2659.22
FBgn0032981	580.85	645.607	599.745	1862.74	2221.94	1623.09
FBgn0050394	2026.39	744.56	1683.09	2520.89	2819.21	2815.95
FBgn0034717	20766.8	20943	21452.8	20541.5	24548.3	23341.8
FBgn0038032	3117.6	2847.91	3299.55	2483.65	1136.85	1767.2
FBgn0030362	2798.98	2665.69	2668.39	3710.39	4106.23	3752.15
FBgn0042104	4436.26	4314.11	4559.97	5634.51	5273.62	6211.51
FBgn0039290	1567.73	1415.51	1523.16	3326.97	2453.56	3355.58
FBgn0261550	7238.06	7116.16	7037.01	9218.1	7996.96	9879.51
FBgn0010590	4725.75	4841.45	4753.22	5719.04	6200.91	6353.52
FBgn0027596	4476.68	4613.38	4471.43	6597.58	5416.15	5873.85
FBgn0266268	3977.6	4117.41	4067.8	2897.26	5157.39	5058.62
FBgn0024958	3552.77	3586.44	3988.78	4665.4	4993.65	4445.36
FBgn0026761	4148.66	4071.55	4147.76	5238.01	5148.9	5307.92
FBgn0037744	4850.75	5094.87	4801.77	6093.4	5635.03	6266.21
FBgn0267164	4449.42	3203.9	4209.64	3459.81	4741.68	4994.45
FBgn0026083	7526.61	7654.37	8820.06	7987.34	8270.15	10674.7
FBgn0010328	5454.16	6762.59	6047.91	6529.15	5982.03	5315.28
FBgn0267160	60.1527	50.6832	39.031	1513.54	1340.46	1104.5
FBgn0031436	5113.92	5203.48	4919.81	5904.21	6351.08	6268.31
FBgn0027932	10556.8	10450.4	10292.8	9640.76	11680.7	12743.9
FBgn0036376	6673.19	7032.9	6629.56	7746.83	8325.29	7721
FBgn0028690	7786.02	7507.15	7697.68	8489.51	10015.3	9199.98
FBgn0034432	10132	10186.1	9718.73	10789	11760.4	9488.2
FBgn0024987	3236.97	3421.12	2993.97	4305.13	4476.13	4116.11
FBgn0259174	10090.6	10470.9	10125.2	10811.1	12300	11615.2
FBgn0010435	5360.17	5400.17	5094.98	4599.99	4077.38	2962.17
FBgn0029504	7451.42	7009.97	7125.54	8969.53	8361.77	7748.35
FBgn0024992	4774.62	4428.75	4678.01	3552.39	5492.5	5690.82
FBgn0039768	15734.6	16387.6	15571.5	17238.6	15980.4	19337.2
FBgn0250753	26589.4	27650.1	26862.9	26863.3	25051.4	25030.1
FBgn0003888	3350.69	3522.48	3560.39	2350.82	4372.62	2295.26
FBgn0033980	2964.4	2878.08	2886.39	1716.82	1247.14	1914.47
FBgn0025692	17533.6	18002.2	18124.7	17536.5	19337.5	20349.1
FBgn0030502	4199.41	4385.3	4336.25	5392.99	5427.18	5376.3
FBgn0036053	3872.33	4121.03	4015.44	2602.4	2965.99	2960.07
FBgn0035688	9319.91	9867.54	9380.78	10435.8	11251.4	10340.2
FBgn0004888	9547.36	9977.35	10028.1	11318.3	10551.5	11892.9
FBgn0053199	2588.45	2529.33	2676.01	4181.35	3494.54	4060.36
FBgn0038535	17501.6	18063.7	18019	17528.5	20956.2	19701.2
FBgn0265081	4046.21	3933.98	3830.75	2908.33	2882	2734.96
FBgn0050411	2309.3	2629.49	2413.26	3569.5	3145	3742.68
FBgn0028515	3687.17	3625.06	3541.35	4530.55	4768.82	4820.89
FBgn0032444	12725.1	12476.5	12839.3	11697.7	13766.9	13523.3
FBgn0034145	7978.69	8138.27	8498.29	8664.61	4449.83	3831.04
FBgn0010638	12145.2	11594.4	11967.3	10432.8	12775.1	12639.7
FBgn0032820	4247.34	4407.02	4077.32	6733.44	5292.28	5057.57
FBgn0259481	7995.61	9673.25	8629.67	8880.97	10527.7	9018
FBgn0038020	11284.3	12103.6	11665.5	4046.5	11060.5	19799
FBgn0032217	7130.92	6888.09	7291.19	8173.51	8921.71	8080.75
FBgn0038404	2824.36	2833.43	2681.72	4546.66	3715.12	3987.78
FBgn0033524	2584.69	2419.52	2131.48	3007.96	760.161	880.446
FBgn0030973	5737.06	5639.11	5546.22	6488.9	6701.47	7927.17
FBgn0037440	2474.72	2596.91	2544.63	4451.05	3624.34	3462.88
FBgn0261985	12320	13650.7	13360	12678.9	12171.9	12998.4
FBgn0033234	1237.83	1463.78	1563.15	2649.7	2503.61	2324.71
FBgn0038973	20943.5	21513.8	20696	20723.6	32626.7	28210
FBgn0004066	5210.73	5064.7	5471.96	6248.38	7191.84	6010.6
FBgn0037279	9859.4	10274.2	10074.8	10697.4	12717.4	13750.5
FBgn0002022	6585.78	7016	7026.54	7671.35	9205.93	8051.29
FBgn0016078	6809.47	6503.14	6529.61	5759.3	5495.05	5454.14
FBgn0031771	12998.6	12839.7	12540.4	14571.8	13415.7	14502.6
FBgn0262580	7567.02	7408.19	7394.95	6533.18	5547.65	9494.51
FBgn0034553	3022.67	3270.27	2934.94	7549.58	2002.21	3967.79
FBgn0051694	8153.51	8578.73	8960	8804.49	10572.7	9783.78
FBgn0043884	19794	18023.9	19653.6	19955.8	21491.5	18927
FBgn0284225	906.99	1135.54	2359	1684.62	2163.41	1678.84
FBgn0040968	1286.7	2808.09	1704.04	2910.34	1011.29	951.976
FBgn0000723	5677.85	5762.2	5599.53	7814.25	7708.51	4814.58
FBgn0026479	6751.2	6577.96	6624.81	8046.72	9019.28	7475.9
FBgn0035985	4039.63	4028.11	3786.01	3257.53	1231.87	1067.69
FBgn0038700	29272.7	28248.6	29118.1	28399	31433.9	27605.2
FBgn0035101	16616.2	15659.9	15893.2	19002.8	15960.8	18072.8
FBgn0015218	14742.1	13991	14763.3	13145.9	14337.9	13719
FBgn0011747	12939.4	13105.2	13090.6	13945.9	15014	14420.6
FBgn0263706	5477.66	5695.83	5791.83	7129.94	6401.13	6718.53
FBgn0030309	3878.91	4219.98	3885.97	4884.79	5137.88	4986.04
FBgn0011554	9519.17	10133	9523.57	7849.47	9119.39	8331.1
FBgn0037935	13414.1	13867.9	13660.9	14224.7	16296.8	19481.3
FBgn0039890	16572.1	16586.7	16940.4	17604	18424.6	17461.7
FBgn0032078	2596.91	3810.89	3588	4177.33	4320.02	3160.98
FBgn0086347	31632.8	31590.1	30847.8	33500.1	36345.2	31359.4
FBgn0010228	9581.2	9106.08	9592.12	8710.9	7824.74	8566.73
FBgn0263260	7032.23	6866.37	6460.11	4500.36	7473.51	9400.89
FBgn0033153	6175.05	6640.71	6048.86	9556.23	8264.21	6595.46
FBgn0283500	6590.48	6375.22	6414.42	7209.44	8479.7	7833.55
FBgn0010620	2231.29	2431.59	2579.86	4285.01	3760.93	3092.61
FBgn0261609	8709.92	9265.37	9572.12	8274.15	9719.2	10398.1
FBgn0011570	6245.54	6387.29	6526.75	7114.84	7883.28	7807.25
FBgn0030668	7912.9	8105.69	8233.65	6715.32	6554.69	7418.05
FBgn0034709	3778.34	3645.57	3761.26	5471.48	5029.28	4635.75
FBgn0033783	3807.48	4011.21	3971.65	4775.1	5533.23	5388.92
FBgn0033741	6066.02	5950.45	5722.33	4295.07	4943.59	5090.18
FBgn0032949	41018.5	41022	40494.2	41500.6	45610.5	39074.1
FBgn0028968	9804.89	9824.09	9892.94	8767.26	11517	10810.4
FBgn0284248	17323	16317.6	17304.1	18268.1	15736.9	16702.2
FBgn0005536	6390.29	6102.5	6356.35	7734.75	7361.52	7105.63
FBgn0036538	5392.13	5296.39	5408.18	4393.69	4392.14	4290.73
FBgn0026079	3986.06	3728.84	4046.85	2811.72	2993.98	2911.68
FBgn0041111	5289.68	4788.36	5226.35	7043.39	5982.88	6224.13
FBgn0266431	765.067	792.83	768.245	2195.84	1798.6	1737.75
FBgn0038412	2101.59	2115.42	2020.09	4110.91	900.995	1118.18
FBgn0067102	4323.48	4283.94	4464.77	7188.3	6047.35	5139.62
FBgn0003656	5237.98	5012.81	5136.87	6133.66	6391.8	6082.12
FBgn0002567	6667.55	6411.42	6727.62	5807.6	5671.52	5269
FBgn0014930	4377.05	4432.37	4433.35	5460.41	5372.03	5522.51
FBgn0035959	3757.66	3680.57	3510.89	4943.15	4686.53	4429.58
FBgn0025800	12780.6	12971.3	13431.4	13677.2	12435.8	12111.7
FBgn0030719	9661.09	10561.4	10109	9344.9	10655	11604.6
FBgn0031118	14355.8	14640.2	14526.2	16802.9	15316.9	15518.8
FBgn0010278	2746.35	3137.53	3109.16	1934.19	2292.36	2112.23
FBgn0033635	1062.07	1366.03	1151.89	2143.51	2646.14	2048.06
FBgn0264959	5749.28	5188.99	5656.64	6646.89	6782.06	6112.63
FBgn0261562	2320.58	2160.07	2318.06	1197.55	1190.3	1217.06
FBgn0034085	16465.9	16607.2	17138.4	16290.7	20466.7	18186.4
FBgn0032684	1920.19	2064.74	2274.27	1430.01	1052.86	605.898
FBgn0051098	7459.88	7294.76	6918.01	6095.42	5803.02	6850.02
FBgn0013334	6872.45	6722.76	6384.91	7707.58	7793.35	7539.02
FBgn0031530	2629.8	2647.59	2683.62	3577.55	4195.31	4076.14
FBgn0003149	11549.3	11624.6	11970.2	12712.1	10986.7	9348.3
FBgn0010591	9523.87	9289.51	9579.74	10214.4	13601.5	12297.8
FBgn0266889	4283.06	3964.15	4684.68	4947.18	5263.44	5568.79
FBgn0031030	7129.98	6903.78	6512.47	7651.22	7883.28	8240.64
FBgn0264743	1643.86	7023.24	1400.36	2410.19	2512.1	2619.25
FBgn0038416	5084.78	5664.45	5270.14	5665.71	8690.1	6489.21
FBgn0037442	6220.17	6203.86	6568.64	7195.35	7616.88	6938.38
FBgn0284256	8014.41	8158.79	8983.8	8164.46	9476.56	10022.6
FBgn0259824	5094.18	4998.33	4971.22	5849.87	6385.02	5991.66
FBgn0025366	16589.9	16964.4	17563	15915.3	18602.7	17303.9
FBgn0003423	2085.61	2049.05	2247.62	2860.03	801.733	1165.51
FBgn0034045	1329	1442.06	1265.18	2124.39	2491.73	3378.72
FBgn0030593	2911.77	3019.27	3091.07	4115.94	4006.97	3810.01
FBgn0036518	3151.44	3032.54	3364.29	5103.16	3995.09	4121.37
FBgn0051102	5116.74	5295.19	5446.26	4238.71	4359.9	4268.64
FBgn0250838	8468.37	8046.56	7742.43	9015.82	8481.4	9276.77
FBgn0031974	1302.68	1386.55	1219.48	2439.37	2104.87	2280.53
FBgn0024807	6143.1	6086.81	6159.29	4872.71	3756.69	5246.91
FBgn0050497	3422.12	3159.25	3656.54	5706.97	3890.74	6174.69
FBgn0030720	3751.09	4238.08	3588.95	2652.72	2785.28	2850.67
FBgn0053099	1475.62	1702.71	1441.29	2397.11	2540.94	2524.58
FBgn0027657	4762.4	3359.57	4722.76	4941.14	3133.12	4015.13
FBgn0265194	4981.4	5681.35	5522.42	6588.52	6600.51	6634.38
FBgn0029976	2323.4	2144.38	2045.8	3390.37	3165.36	2830.68
FBgn0259139	5848.91	5663.24	5483.39	6956.85	6606.45	6625.96
FBgn0023508	4288.7	4457.71	4014.49	5251.1	5528.99	5188
FBgn0030504	5972.04	5641.52	5563.35	4438.98	5090.37	4440.1
FBgn0086372	3266.1	3228.04	3675.58	4356.46	4559.27	4281.26
FBgn0031004	15390.6	15728.7	15365.9	13824.1	16722.7	16322.4
FBgn0038901	283.846	293.239	284.641	1231.76	1396.46	3697.45
FBgn0035630	19180.3	18884.3	19001.5	18341.6	21818.2	21836.5
FBgn0031149	3007.64	3039.79	3236.72	1934.19	2221.94	2084.88
FBgn0035622	3640.18	3307.68	3282.42	4164.25	4647.5	4262.33
FBgn0036493	5189.11	5586.01	5450.07	6579.47	4893.54	7398.06
FBgn0038601	1985.98	2197.48	2196.21	1244.85	1194.54	1424.28
FBgn0264489	7962.71	7513.18	7690.07	9476.73	9136.36	7188.73
FBgn0263121	6540.67	6731.21	6510.57	4574.83	5617.22	5589.83
FBgn0283478	13528.7	13595.2	13456.2	12717.2	14707.8	14822.4
FBgn0037063	5366.75	5119	5286.33	6388.26	6322.23	5988.51
FBgn0014009	8224	8134.65	8306	9381.13	9619.09	9002.22
FBgn0012037	76145.8	75651.9	76339	75390.2	82780.4	70537.7
FBgn0035896	910.75	1729.26	1563.15	1692.67	499.704	563.822
FBgn0030674	15709.3	14588.3	14761.3	15122.3	19036.3	15278.9
FBgn0261285	2486	2721.21	2497.99	3224.32	3445.33	3493.38
FBgn0027108	10866	11297.5	11320	12900.3	11789.3	12807
FBgn0024183	13328.5	13433.5	13056.4	14353.5	15030.2	13896.7
FBgn0036824	11071.9	11822.5	11264.7	13760.7	10801.8	12015.9
FBgn0260794	15861.5	15399.2	15581	16828.1	22288.2	15100.1
FBgn0260632	5409.04	4817.32	5246.34	6829.04	5597.71	6740.62
FBgn0041342	8820.83	8494.26	8613.48	10738.7	9228.83	10939.8
FBgn0036821	3958.8	3787.97	4120.15	4899.88	5486.57	4697.82
FBgn0038115	2106.28	2098.53	2054.37	3821.08	2985.5	4000.4
FBgn0036116	2762.33	2740.51	2937.8	2020.74	648.173	941.457
FBgn0003137	3064.03	3091.68	3184.36	4030.4	5548.5	3972
FBgn0032955	4854.51	4783.53	4876.02	4009.27	3650.64	3643.81
FBgn0263873	5788.76	5304.84	5291.09	6240.33	6426.59	5899.09
FBgn0047135	11092.5	11271	10429.9	11184.5	13222.2	12800.7
FBgn0033224	20135.2	20003	19598.3	15911.3	16827.9	19609.6
FBgn0001090	1691.79	1738.92	1882.06	3101.55	697.38	953.028
FBgn0032305	5014.29	4853.52	5172.09	4233.68	4015.45	4085.61
FBgn0263005	1363.77	1332.24	1304.21	2689.95	2200.73	2635.03
FBgn0035983	7114.94	6809.65	7221.69	9768.57	7957.09	8041.83
FBgn0030734	7402.54	7758.15	7819.54	7248.69	8371.95	8629.84
FBgn0036196	7237.12	6956.87	6966.56	5104.17	6297.63	6042.15
FBgn0053129	4231.37	4174.12	4377.19	3358.17	3308.74	3014.76
FBgn0033166	5031.21	4701.47	5049.28	4108.9	4356.5	3914.15
FBgn0031990	10639.5	11515.9	11279	11234.8	14514.3	12475.6
FBgn0037683	1655.14	1661.68	1668.81	754.757	372.445	334.506
FBgn0053926	5723.91	5581.19	5614.76	4804.28	10632.1	2212.16
FBgn0033809	1688.04	1895.79	1915.38	2964.69	3332.49	2587.69
FBgn0051183	1604.39	1842.7	1695.47	4065.62	2652.93	2375.21
FBgn0040609	5620.52	5197.44	5306.32	4015.31	4661.93	5801.27
FBgn0032029	5066.93	5042.98	5291.09	4149.15	4339.54	3585.95
FBgn0026566	2317.76	2520.89	2442.77	1525.62	1610.25	1106.61
FBgn0034894	3397.69	3033.75	3315.73	4280.98	4133.38	4229.72
FBgn0015282	8263.48	8065.87	7924.25	8640.46	9525.77	9092.68
FBgn0011361	8214.6	8012.77	7459.69	8926.26	8368.56	9238.9
FBgn0020261	3658.04	3547.82	3403.32	2733.23	2635.96	2511.95
FBgn0025693	5016.17	5176.93	5195.89	6088.37	6042.26	6175.74
FBgn0039406	14078.6	13233.1	13167.7	12011.7	14182.6	13599.1
FBgn0033474	2080.91	2034.57	2346.62	2678.88	3379.15	3076.83
FBgn0052280	2063.99	1983.89	1826.84	1311.26	889.117	832.058
FBgn0037327	7005.91	7293.55	7442.55	6822	8919.17	8757.12
FBgn0031012	9368.78	9775.82	9813.93	10382.4	10683.8	11297.5
FBgn0259685	5673.15	5715.13	5806.11	7546.56	7475.2	6489.21
FBgn0034628	13603.9	13476.9	13766.5	12986.9	22401.9	15861.7
FBgn0032511	6130.88	5658.42	5986.03	6575.44	6892.36	7297.08
FBgn0031021	6276.56	5879.25	6092.65	6998.11	6810.91	7080.38
FBgn0020309	11650.8	11712.6	8305.04	6666.01	11651.8	10808.3
FBgn0011205	13429.1	13806.3	14333.9	12117.4	14013.8	14690.9
FBgn0011603	3506.71	3784.35	3820.28	6481.85	2835.33	2917.99
FBgn0004373	7993.73	8086.38	7606.29	10639.1	7572.77	9572.35
FBgn0025373	4267.08	4426.33	3778.4	3366.22	3878.86	3214.63
FBgn0051087	18526.1	18758.8	18801.5	10404.6	12931.2	19383.5
FBgn0017558	10981.6	11001.9	11328.5	14913	10280	11881.3
FBgn0020251	2773.6	3142.36	2906.38	3804.98	3920.43	3501.8
FBgn0266486	4950.38	5103.32	4205.83	5442.3	4608.48	4105.59
FBgn0037182	6713.61	6705.87	7057	6168.88	8293.9	8747.66
FBgn0033649	3053.69	3159.25	3013.96	2303.52	1903.8	1715.66
FBgn0051259	2685.25	2454.51	2494.18	3457.79	3157.72	3500.75
FBgn0010238	1781.08	1761.84	1933.46	2655.74	850.091	1039.28
FBgn0027538	3554.65	3244.93	3308.12	3890.52	4981.77	4309.66
FBgn0033853	6117.72	6056.64	5888.93	5395	4809.55	4623.13
FBgn0032387	8890.38	8949.2	8915.26	10882.6	9745.5	9867.94
FBgn0031815	5252.08	4904.2	4202.98	4078.71	4082.47	4971.31
FBgn0261243	9623.49	9762.55	9419.81	8595.17	10829.8	8873.89
FBgn0285910	42918	43384.8	43806.2	49091.4	43128.1	41554.5
FBgn0020255	18405.8	18352.1	18668.3	15850.9	17834.1	17306
FBgn0264389	3599.76	3814.51	3772.68	5144.42	4445.59	4760.93
FBgn0037781	3461.6	3697.46	3666.06	2779.52	2371.26	2912.73
FBgn0266377	6552.89	6037.33	6179.28	8168.48	6548.76	7631.58
FBgn0038984	19819.4	20110.4	20491.3	19897.4	23584.5	20837.2
FBgn0069242	3576.27	3171.32	3291.94	4333.31	5205.75	3770.03
FBgn0010612	4608.26	4818.52	4650.41	5688.85	5322.83	5581.42
FBgn0033504	12006.1	11483.4	12007.3	15763.3	12364.5	14135.5
FBgn0051901	15161.3	15128.9	15339.2	14457.1	22675.9	13836.8
FBgn0051300	18710.3	19507	19497.4	20638.1	16152.6	19589.7
FBgn0263231	23903.2	24189.2	24060.3	22383.1	24781.6	26703.7
FBgn0038455	3418.37	3269.07	3588.95	2412.2	4146.95	4204.47
FBgn0264493	5676.91	5435.17	4899.82	6549.28	5535.77	6336.69
FBgn0001341	2330.92	2248.16	2409.45	1276.04	1498.26	1453.74
FBgn0033434	11120.7	11570.3	11730.3	7731.73	12121.9	10854.6
FBgn0015001	13180	13438.3	13587.6	12695	14415.9	14055.6
FBgn0021760	5444.76	5082.8	5392	6267.5	6320.54	5920.13
FBgn0042641	5308.48	5132.28	5303.46	4205.51	4303.06	4604.2
FBgn0063492	3882.67	3604.54	3773.64	4756.98	4370.93	5551.96
FBgn0035121	25306.4	25675.9	25741.4	25236.1	27428.6	26347.1
FBgn0027095	8515.37	8862.32	8539.23	4797.23	9387.48	10407.6
FBgn0029685	2735.07	2968.59	2708.37	3606.73	3925.52	3593.31
FBgn0030718	6267.16	6400.56	6062.19	7481.15	6799.88	7629.48
FBgn0033139	7269.08	7880.03	7452.07	6199.07	6581.84	7022.53
FBgn0030234	9167.65	9241.24	9186.57	8260.06	6319.69	8390.01
FBgn0034345	11273.9	10530	10403.2	10194.3	11094.5	11273.3
FBgn0027080	8289.79	8146.72	7937.58	7187.3	8807.18	9271.51
FBgn0037231	1546.11	1654.44	1796.38	2683.92	2451.01	2523.52
FBgn0262579	23647.5	22778.5	22935	32516.9	20319.9	23152.5
FBgn0039091	9827.45	10227.1	9784.42	10253.6	12532.5	17286
FBgn0033913	984.061	929.192	1030.04	2313.58	2707.23	1751.42
FBgn0030318	8367.81	8588.39	8526.85	9641.77	10034.8	9172.63
FBgn0037782	13353	14036.8	13495.2	9522.01	13313	11542.6
FBgn0036288	3425.88	3559.89	3972.6	4424.89	4041.75	4875.59
FBgn0036367	21736.7	20484.5	20857.8	19235.2	21131	20267.1
FBgn0051637	3862.93	3695.05	3699.38	4562.76	4445.59	4745.15
FBgn0032167	9870.68	10043.7	9990.04	10680.3	15813.2	13134.1
FBgn0031695	2585.63	2540.19	2320.92	1943.25	1492.33	697.414
FBgn0032782	3236.97	3562.3	3637.5	4529.55	4023.09	4482.17
FBgn0037637	8598.08	8917.83	9045.68	9330.81	9863.43	11936
FBgn0010741	5057.53	5020.05	4460.96	3574.53	4370.93	4160.29
FBgn0034198	2331.86	2587.26	2354.24	2957.64	3491.14	3721.65
FBgn0036454	2642.02	2629.49	2452.29	3297.78	1078.31	1180.24
FBgn0024986	6494.61	6375.22	6209.74	5802.57	7174.02	7429.62
FBgn0034439	1614.72	1852.35	1759.25	3008.96	2378.9	2757.05
FBgn0023143	19620.1	19164.3	19678.3	19277.5	23347.8	21141.2
FBgn0028527	2059.29	1807.7	1907.76	2511.83	857.727	983.533
FBgn0015872	5424.08	5321.74	5471.96	7720.66	7840.01	6129.46
FBgn0261403	7320.77	7686.95	7496.82	8079.92	8535.69	8352.14
FBgn0264495	4333.81	3994.32	3872.64	5280.28	4717.07	4848.24
FBgn0011584	10318.1	9586.36	9720.63	10411.6	10574.4	11158.6
FBgn0005672	3352.57	3240.1	3329.06	2130.43	2441.68	2588.74
FBgn0037996	130.644	55.5102	42.8389	820.169	3384.24	1100.29
FBgn0261477	3203.13	3159.25	2793.1	2503.78	2098.08	2306.83
FBgn0030640	2156.1	1466.19	1305.16	2880.15	3032.16	1465.31
FBgn0051267	8646.01	8833.36	8570.65	7982.31	7365.76	11483.7
FBgn0032809	1038.57	1236.91	1243.28	252.592	523.459	388.154
FBgn0035763	5671.27	5583.6	6431.55	6689.16	6215.34	4793.54
FBgn0030026	4277.42	4273.08	4124.91	2629.57	3378.31	3578.59
FBgn0035708	2677.74	2781.54	2542.73	1831.54	2018.33	1593.64
FBgn0039075	1143.84	1060.73	1022.42	2945.56	1785.02	2047.01
FBgn0035206	4628.94	4720.78	4892.21	2903.3	3053.37	4139.25
FBgn0039774	9187.39	9371.56	9333.18	10479	12264.4	9992.06
FBgn0029818	2747.29	2833.43	2933.99	3541.32	3810.99	3676.41
FBgn0034246	7094.26	6687.77	7007.5	4980.39	6251.82	7508.51
FBgn0010470	10751.4	10830.5	10436.5	10302.9	12033.6	11290.1
FBgn0039241	2362.87	2616.22	2539.87	1697.7	1879.19	1642.03
FBgn0052638	3715.37	3515.24	3482.33	4178.33	4357.35	4461.14
FBgn0038858	1329.94	1560.32	1304.21	3337.03	1915.67	2989.52
FBgn0029629	12473.2	12392	12972.6	11429	14091.8	13231.9
FBgn0031985	9163.89	8585.98	8597.3	7223.53	9000.61	8161.74
FBgn0011766	12023	12039.7	11542.7	12364.9	13610.8	13405.5
FBgn0036279	4049.03	4043.8	4324.83	4886.8	4606.78	5401.54
FBgn0086451	4033.05	4106.55	4279.13	2965.69	3268.86	3429.22
FBgn0027498	1422.99	499.592	1401.31	788.973	561.637	1198.12
FBgn0025740	1815.86	1777.53	1792.57	2816.75	2626.63	2629.77
FBgn0020414	2726.61	2781.54	2730.27	7028.3	3512.35	5031.27
FBgn0037563	7134.67	7464.91	7746.23	8301.32	7966.42	9606.01
FBgn0010548	6645.93	6647.95	7253.11	6419.46	8575.57	7998.7
FBgn0024293	2169.26	2145.59	1998.2	4212.55	1110.55	1333.82
FBgn0027619	7962.71	8258.95	8043.25	7156.1	8797.85	8837.07
FBgn0040066	3413.67	3588.85	3628.93	2600.39	2753.89	2878.02
FBgn0263102	4910.9	5197.44	4995.97	6322.85	5557.83	5830.72
FBgn0035251	4199.41	4385.3	4242.01	5319.53	5506.08	4890.31
FBgn0039668	6094.22	6450.04	6015.54	5664.7	6919.5	6848.96
FBgn0032721	9831.21	9564.64	9648.28	8188.61	8909.84	8814.98
FBgn0033661	4420.28	4542.18	4540.93	5251.1	5915	6782.69
FBgn0028572	4321.6	5166.07	4323.88	4412.81	5120.91	5199.58
FBgn0024179	3087.53	3056.68	3155.8	2356.85	2103.17	1858.72
FBgn0004583	2643.9	2637.94	2902.58	4385.64	3295.16	3473.4
FBgn0052344	4370.47	4141.54	4192.5	3105.57	3363.03	3518.63
FBgn0001941	33378.2	32259.9	32663.3	33723.5	33140	33623.1
FBgn0015797	9269.16	9898.91	9558.8	9757.5	11504.2	11004
FBgn0035909	13072.9	13210.2	12397.6	13087.5	16731.2	16613.8
FBgn0033339	9882.9	10135.4	9701.59	8632.41	11719.7	10528.5
FBgn0266064	4312.2	4265.84	4242.01	6638.84	5022.49	5286.88
FBgn0030061	4394.91	3966.56	4017.34	2745.3	3190.81	3540.72
FBgn0025592	6526.57	6790.34	7037.96	7310.07	7615.19	8259.57
FBgn0039086	3096.92	3360.78	3257.66	2433.34	2327.99	2640.29
FBgn0023001	1550.81	1863.21	1914.42	2999.91	2323.75	2689.73
FBgn0020279	19153	18366.6	19166.1	17640.2	20062	18342.1
FBgn0034583	4115.76	4226.01	4181.08	4894.85	1899.55	2344.7
FBgn0036668	4459.76	4998.33	5043.57	4012.29	4730.65	4175.02
FBgn0034240	4102.6	3890.54	4048.76	3095.51	3321.46	3226.2
FBgn0039309	7531.31	7449.22	7340.69	5544.95	6709.1	11018.7
FBgn0037199	2739.77	2940.83	1433.68	2256.22	2184.62	1917.63
FBgn0000562	7694.85	7962.09	7523.47	8516.68	8536.54	8141.76
FBgn0002069	26366.6	27050.3	26644.9	26782.8	42133	46848.8
FBgn0259243	5932.56	5838.22	5827.05	6553.3	6981.44	7284.45
FBgn0264815	2684.31	2716.38	2710.28	3510.12	3530.17	3803.69
FBgn0262536	737.811	822.999	675.903	1765.12	3.39358	4.20763
FBgn0020304	5072.56	5402.59	5228.26	6324.86	6046.51	5942.22
FBgn0038400	9559.58	9602.05	9677.79	10912.8	10302.1	10543.3
FBgn0032859	12374.5	12182.1	13115.4	11736	12999.9	12920.6
FBgn0020503	10574.7	10382.8	10851.6	12331.7	10923.1	11908.6
FBgn0037092	4120.46	4404.61	4363.86	4896.86	5380.52	5218.51
FBgn0030648	2993.54	3057.89	2974.93	2212.95	2098.08	2176.4
FBgn0035631	4092.26	4650.79	4252.48	4547.66	5342.34	5068.09
FBgn0037443	3702.21	4038.97	4557.11	3885.49	5031.83	4699.92
FBgn0031590	12235.4	12124.1	12381.4	8363.71	11679	9894.24
FBgn0028969	9804.89	9708.25	9574.03	9125.51	11294.7	12525.1
FBgn0037315	3370.43	3743.32	3484.23	4378.6	4281.85	4459.03
FBgn0260635	15314.5	16126.9	15644.8	19831	15640.1	7919.81
FBgn0020622	4070.65	4210.33	4216.3	5216.88	4876.57	5547.76
FBgn0032935	2983.2	2961.35	2865.45	4332.3	4308.99	3655.38
FBgn0034909	984.061	1290.01	1288.98	3577.55	2197.34	1794.55
FBgn0267472	119.366	104.987	105.669	902.689	1056.25	2329.97
FBgn0032733	2961.58	3189.42	3201.5	3987.13	5193.02	4000.4
FBgn0031313	2277.34	2197.48	2135.28	3614.78	3167.06	2864.34
FBgn0030403	4586.64	4649.58	4590.43	5335.63	5506.08	5834.93
FBgn0028577	5827.29	5865.98	5641.41	5244.05	4374.32	4702.02
FBgn0022069	3448.44	3240.1	3105.35	2229.05	2432.35	2627.66
FBgn0010379	7170.39	7099.27	7975.66	8246.98	7563.43	7837.76
FBgn0085424	23170.1	23646.1	23154.9	20267.7	21775.7	23483.8
FBgn0003321	5534.05	5111.76	5244.44	4346.39	3959.46	4861.91
FBgn0032253	20741.4	20956.3	21235.7	14170.3	21266.7	16886.3
FBgn0014391	5124.26	5226.4	4809.39	6156.8	4736.59	6693.28
FBgn0050349	3934.36	3872.44	4012.58	2706.06	3116.15	3270.38
FBgn0005411	4480.44	4239.29	4372.43	3451.75	3529.32	3513.37
FBgn0028853	193.617	164.117	174.212	3682.21	947.656	999.311
FBgn0031322	2065.87	2322.98	2059.13	2868.08	2795.46	3104.18
FBgn0034259	5074.44	4591.66	4611.37	4140.09	5393.24	6371.4
FBgn0037714	2113.8	2252.99	2281.89	5371.86	3401.21	2886.43
FBgn0039302	10628.2	10797.9	10615.5	8373.78	10009.4	9253.62
FBgn0266350	1940.86	1699.09	2536.07	2027.78	1468.57	2618.2
FBgn0034576	4587.58	4469.78	4356.24	5975.66	5765.69	5038.63
FBgn0263659	1046.09	1537.39	1787.81	684.313	656.657	1595.74
FBgn0028695	12796.5	12551.3	12313.8	12234.1	14229.3	15042.3
FBgn0030724	4660.89	4694.23	4585.67	6349.02	5351.67	6076.87
FBgn0030872	3398.63	3392.15	3171.03	4191.42	3976.42	5021.8
FBgn0029689	2310.24	2441.24	2455.15	3925.74	3176.39	3239.87
FBgn0035471	5853.61	5723.58	5498.62	4465.14	5281.25	4479.02
FBgn0005694	5293.44	5085.21	3882.16	4587.92	3388.49	5176.43
FBgn0052685	5445.7	4717.16	5045.48	5917.29	2724.19	5510.94
FBgn0037551	2340.32	2249.37	2377.09	3989.14	3968.79	3006.35
FBgn0034602	4278.36	4518.05	4450.49	5467.46	5070.85	5243.76
FBgn0010348	38264.6	38198.2	37471.7	35188.8	39212.8	37945.4
FBgn0000406	1091.21	1071.59	1066.21	2999.91	1839.32	2412.02
FBgn0284253	6669.43	7065.48	6492.48	5692.88	7285.16	8296.39
FBgn0259736	4490.78	4740.09	4563.78	6291.65	6498.7	5107.01
FBgn0033945	1895.75	2100.94	2134.33	1166.35	1529.65	1308.57
FBgn0038877	4705.07	4957.3	4454.3	5579.16	5570.56	5400.49
FBgn0039909	7951.44	8351.87	8540.18	9142.62	8816.51	9537.64
FBgn0285955	7905.38	7960.88	8079.43	9635.73	8776.64	8577.25
FBgn0034289	32192	31973.9	32108.3	28621.4	34728.2	32763.7
FBgn0264962	7715.52	7649.54	7392.1	7184.28	6463.92	6800.58
FBgn0029507	26151.4	26821.1	25793.8	24878.8	25363.6	25435.1
FBgn0283480	1072.41	995.563	1220.43	2442.39	345.296	1782.98
FBgn0031359	6925.08	6155.6	6181.18	6967.92	6950.89	8157.54
FBgn0031069	15667	15789	15539.1	14613.1	16324.8	18154.9
FBgn0036239	3424	3363.19	3206.26	2578.25	2056.51	2626.61
FBgn0015509	5802.86	5798.4	5579.53	5013.6	5221.87	4742
FBgn0032477	3698.45	3457.32	3327.16	2826.82	4516.85	4111.9
FBgn0031306	1673.94	1659.27	1732.6	2410.19	2696.2	2458.31
FBgn0037163	5079.14	4782.32	5383.43	6252.41	3913.64	5566.69
FBgn0053144	8539.8	8524.43	8920.02	8928.27	7518.47	7935.58
FBgn0029840	4126.1	5137.1	4266.76	3482.95	3704.94	3427.11
FBgn0005391	4208.81	4180.16	4247.72	9828.95	4962.26	2763.36
FBgn0042177	4178.73	4269.46	4109.68	4878.75	5030.98	4960.79
FBgn0029161	7196.71	7046.17	7164.58	5494.63	6534.33	5404.7
FBgn0062442	4436.26	4890.93	4696.1	5476.52	5190.48	5663.47
FBgn0002526	2802.74	2868.43	2498.94	3756.68	3582.77	3266.17
FBgn0000659	14066.3	14003	13940.7	15593.3	13286.7	12891.1
FBgn0036740	4397.73	4141.54	4222.97	5109.2	5150.6	5133.31
FBgn0013759	4629.88	4195.84	4337.21	5292.36	5114.12	4872.43
FBgn0260463	5554.73	5240.88	5450.07	11623.3	8901.35	5912.77
FBgn0033981	4718.23	4874.03	4966.46	5402.05	6124.56	6254.64
FBgn0038922	10827.5	11097.2	11603.6	12240.1	10877.3	9896.34
FBgn0010408	81425.1	84157	84883.9	87626.3	84109	84544.9
FBgn0038100	8653.53	8197.4	8643	7717.64	7818.8	8324.79
FBgn0035132	5764.32	6127.84	5883.22	6862.25	6657.35	6432.41
FBgn0034291	6800.08	6942.39	6419.18	6550.28	16256.1	7484.32
FBgn0052750	3000.12	3197.87	3001.58	1704.74	2120.14	2426.75
FBgn0020443	14244	13680.8	14522.4	14159.2	14981.8	14931.8
FBgn0261553	5786.88	5105.73	6109.79	6838.1	5453.48	5337.37
FBgn0261461	8666.69	9009.54	8513.53	10814.2	9425.66	9438.76
FBgn0085405	4529.31	4372.03	4228.68	3600.69	3866.13	3225.15
FBgn0052190	17604.1	18157.9	17694.4	17477.2	24315.8	24137.1
FBgn0027507	2072.45	1918.72	2028.66	2799.64	2786.13	3000.04
FBgn0015834	11942.2	12129	11551.3	12134.5	14083.3	13733.7
FBgn0032943	1738.79	1995.95	2063.89	1223.71	1208.96	1551.56
FBgn0034883	7598.04	7454.05	7443.5	8068.85	11796.9	9597.6
FBgn0041180	7883.76	8137.07	8496.39	12212	10394.5	7980.82
FBgn0036978	1554.57	1600.14	1519.35	666.199	870.453	785.774
FBgn0261436	3494.5	3833.82	3649.88	2930.47	2601.18	2885.38
FBgn0002044	8137.53	8408.58	7943.29	7373.47	7560.89	6884.73
FBgn0021995	3835.67	3596.09	3772.68	2734.23	2995.68	3248.29
FBgn0035424	10425.2	9929.08	10046.2	10314	11349.8	11714
FBgn0015477	7735.26	6971.35	7603.44	6573.43	8526.36	7326.53
FBgn0030853	5296.26	5808.05	5484.34	6326.88	5735.99	6408.22
FBgn0032925	3317.8	3045.82	3363.33	2302.51	2742.86	2555.08
FBgn0000339	4134.56	4431.16	4141.1	4615.09	5323.67	4902.94
FBgn0025936	4039.63	5332.6	4699.91	5417.14	5704.6	4655.74
FBgn0016696	4357.31	4481.84	4725.61	4088.77	3438.54	3703.76
FBgn0005278	12141.4	12734.8	12390.9	11142.2	12902.4	13570.6
FBgn0050197	3325.32	3115.81	3180.55	2629.57	2344.11	1813.49
FBgn0037530	7357.43	7140.3	7035.11	7577.76	9180.47	8002.91
FBgn0032701	1526.37	1813.73	1512.69	2200.87	2285.57	2585.59
FBgn0050502	10164.9	10145.1	9734.91	9815.87	13235.8	12251.6
FBgn0051148	14982.7	15769.7	15225	17311.1	15983.7	15925.9
FBgn0052451	4586.64	4804.04	4569.49	3595.66	3415.64	4063.52
FBgn0011225	23672.9	23783.7	23506.2	23193.2	25777.6	26273.5
FBgn0031820	3426.82	3347.5	3385.23	1584.99	2708.07	2494.07
FBgn0037870	2626.04	2374.87	2234.29	1492.41	1618.74	1845.04
FBgn0040529	16449.9	15435.4	15859	16614.7	16155.1	17345.9
FBgn0029134	5775.6	5820.12	5626.18	6511.04	6569.12	6531.29
FBgn0044812	777.286	908.677	857.731	8.05074	100.959	233.523
FBgn0026533	6743.68	7070.31	7148.39	8138.29	7825.59	7516.93
FBgn0028371	2643.9	2307.29	2467.52	2886.19	1348.1	1442.16
FBgn0038088	828.979	819.378	812.036	2193.83	1556.8	2418.33
FBgn0037138	2078.09	1897	2113.39	3040.16	1084.25	1359.06
FBgn0261015	4737.97	4532.53	4400.04	6307.76	7957.94	4948.17
FBgn0035205	4837.59	5234.85	4545.69	3918.7	4070.6	4774.6
FBgn0039223	4448.48	4221.19	4403.84	3619.81	3652.34	3847.87
FBgn0261722	3368.55	3317.34	4119.2	3926.75	4474.43	3628.03
FBgn0016076	16742.2	17645	17426.9	18176.6	18430.5	17995
FBgn0011217	35141.4	34932.8	33995.1	34897.9	38700.4	35646
FBgn0030932	4198.47	3946.05	3876.45	4371.55	3224.75	3034.75
FBgn0028671	4284	4261.01	4183.94	4906.93	5051.34	5326.86
FBgn0259202	7267.2	7490.25	7193.14	5797.54	8241.3	7937.69
FBgn0039466	3567.81	3670.91	3193.88	4312.18	4392.14	3968.84
FBgn0035975	3090.35	3149.6	2882.59	4109.9	3567.5	4897.68
FBgn0039875	5630.86	5426.72	5633.8	5094.11	6886.42	6591.25
FBgn0038290	33.8359	27.7551	21.8955	982.19	1013.83	758.425
FBgn0053196	1480.32	1268.29	1295.64	1825.51	657.506	675.324
FBgn0051674	1894.81	1601.35	1867.78	2816.75	2316.12	3732.17
FBgn0263395	5421.26	5112.97	5605.24	4486.28	4529.58	4414.85
FBgn0035766	2499.16	2471.41	2397.08	1832.55	1706.12	1583.12
FBgn0260990	4571.61	4679.75	4296.27	5125.3	5349.13	5312.13
FBgn0051712	2352.53	2513.65	2291.41	1495.43	1181.81	1834.53
FBgn0261387	3745.45	3550.24	3567.06	2793.61	2612.21	3022.13
FBgn0032726	1904.21	2141.97	2026.76	1328.37	1287.01	1178.14
FBgn0050382	6988.05	7160.81	6873.27	5179.65	6399.44	6248.33
FBgn0265998	7035.05	7275.45	6783.79	8301.32	7282.62	7944
FBgn0034405	4617.66	4667.68	4687.53	5349.72	5406.82	5724.48
FBgn0010213	6400.62	6165.25	5948.9	7172.2	6452.04	7894.56
FBgn0035583	23193.6	22766.4	22455.2	20429.8	23773.7	22943.1
FBgn0040396	1965.3	1785.98	1900.15	2771.47	2637.66	2478.29
FBgn0037875	4174.97	4105.34	4536.17	3710.39	4842.63	5024.96
FBgn0035878	3111.96	3137.53	2749.31	2210.93	2218.55	2417.28
FBgn0032614	6638.41	6396.94	6666.69	6069.25	5903.98	5020.75
FBgn0284436	12443.2	12168.8	12406.2	11946.3	14080	14108.2
FBgn0034496	3099.74	2781.54	2973.02	2135.46	2027.66	2557.19
FBgn0010803	5437.24	5390.52	5134.96	3533.27	5868.34	6067.4
FBgn0027356	5494.57	5501.54	5359.63	10533.4	4482.92	6092.64
FBgn0004648	9489.09	9179.69	9093.28	10821.2	9912.64	9852.16
FBgn0264294	36205.3	36844.3	36229.4	22181.8	35061.6	36323.4
FBgn0053109	3027.37	3027.72	3082.5	3705.35	498.007	961.443
FBgn0266376	6068.84	6358.33	6254.49	8390.88	5811.5	7022.53
FBgn0036999	3220.05	3270.27	3168.18	1932.18	2513.79	2488.81
FBgn0023175	4390.21	5026.08	4485.71	4886.8	5216.78	5518.3
FBgn0029093	22341.1	22772.4	22100.1	20500.2	25915.9	22041.7
FBgn0034999	9464.65	9363.12	9072.34	5720.05	8632.41	8893.87
FBgn0259214	15970.5	15266.5	16019.9	17695.5	15591.8	16322.4
FBgn0031636	4287.76	4137.92	3887.87	5017.62	5343.19	4468.5
FBgn0023526	3975.72	3798.83	3974.5	8287.23	4527.03	6843.71
FBgn0285963	4838.53	4689.4	4845.56	6918.61	6857.57	5409.96
FBgn0038947	26052.7	25855.7	25569.1	20402.6	27829	26296.6
FBgn0050372	4735.15	5051.43	5287.28	7982.31	4876.57	6406.11
FBgn0003209	8281.34	8161.2	8293.62	9100.36	8875.9	9393.53
FBgn0085370	11024.9	9976.14	10467	10291.9	10749.2	10022.6
FBgn0036607	823.34	749.387	798.708	38.241	41.5713	146.215
FBgn0002431	11909.3	11505.1	11910.2	11442.1	12975.3	12228.4
FBgn0000181	51753.9	51613.6	51030.7	48257.1	52636.9	51386.7
FBgn0035771	10848.2	10946.4	11538	10979.2	14613.6	17678.3
FBgn0000024	3036.77	2996.34	2967.31	5200.78	4236.88	3648.01
FBgn0030268	5123.32	4837.83	5357.72	5531.87	5900.58	5844.39
FBgn0010051	4422.16	4101.72	4203.93	5086.06	4604.24	4967.1
FBgn0041775	12631.1	12201.4	12273.8	10918.8	11985.3	11333.2
FBgn0040942	2938.08	2493.13	2733.12	3971.03	2220.25	2164.82
FBgn0032731	442.686	526.14	530.251	1914.06	1156.36	1827.16
FBgn0264907	2393.89	2619.84	2612.22	3103.56	737.255	1395.88
FBgn0035321	2603.48	2578.81	2961.6	3891.53	3320.62	3205.16
FBgn0266758	2034.85	1840.28	1817.32	2339.75	1075.76	1001.42
FBgn0267824	4920.3	5102.11	4698	4609.05	3619.25	3072.62
FBgn0028949	3984.18	3713.15	3644.17	3338.04	2473.92	1556.82
FBgn0031245	14777.8	14912.9	14680.4	16000.8	19592.8	15260
FBgn0260388	2181.48	2308.5	2138.14	3209.23	2794.61	2895.9
[truncated: 9,482 more rows]
