# Supplementary material for: Werner syndrome exonuclease promotes gut regeneration and causes age-associated gut hyperplasia in Drosophila
Source: PLoS Biol. 2025 Apr 22;23(4):e3003121. doi: 10.1371/journal.pbio.3003121 (PMC12013949; doi:10.1371/journal.pbio.3003121)
Supplement: S3 Table — (XLSX) [file pbio.3003121.s010.xlsx]

## Sheet: Sheet1
S3 Table. Full Drosophila genotypes as they appear in each figure panel (related to Figures 1-7, S1-S3, and S5-S7).
Figure 1
N,O,S,U,W,Y	w-; +/+; WRNexo-mcherry/+
R,V	w-; esg-GFP/+; WRNexo-mcherry/+
T,X	w-; NRE-lacZ/+; WRNexo-mcherry/+
Figure 2
B,D	w-; + /+; +/+
C,E	w-; + /+; WRNexo10/WRNexo12
F,N	w-; esg-GFP/+; +/+
G,P	w-; esg-GFP /+; WRNexo10/WRNexo12
K,L,S	w-; +/+; WRNexo-mcherry/+
U	yw, hsFLP, tub-Gal4, UAS-GFP/+; +/+; tub-Gal80, FRT82B/+
V	yw, hsFLP, tub-Gal4, UAS-GFP/+; +/+; tub-Gal80, FRT82B/FRT82B, WRNexo10
W	yw, hsFLP, tub-Gal4, UAS-GFP/+; UAS-WRNexo/+; tub-Gal80, FRT82B/FRT82B, WRNexo10
Y	w-; esg-Gal4, UAS-GFP/+; tub-Gal80ts, NRE-Gal80/+
Y	w-; esg-Gal4, UAS-GFP/UAS-WRNexo; tub-Gal80ts, NRE-Gal80/+
Z	w-; NRE-Gal4, UAS-GFP, tub-Gal80ts/+; +/+
Z	w-; NRE-Gal4, UAS-GFP, tub-Gal80ts/UAS-WRNexo; +/+
Figure 3
E,G	w-; esg-Gal4, UAS-GFP, tub-Gal80ts/+; +/+
F,H	w-; esg-Gal4, UAS-GFP, tub-Gal80ts/UAS-WRNexo RNAi Bl38297(#1); +/+
I,K	w-; esg-Gal4, UAS-GFP/+; tub-Gal80ts, NRE-Gal80/+
J,L	w-; esg-Gal4, UAS-GFP/UAS-WRNexo RNAi Bl38297(#1); tub-Gal80ts, NRE-Gal80/+
M,O	w-; NRE-Gal4, UAS-GFP, tub-Gal80ts/+; +/+
N,P	w-; NRE-Gal4, UAS-GFP, tub-Gal80ts/UAS-WRNexo RNAi Bl38297(#1); +/+
Q	w-; esg-Gal4 /UAS-lacZ; +/+
R	w-; esg-Gal4 /+; WRNexo10/WRNexo12
S	w-; esg-Gal4 /UAS-WRNexo; WRNexo10/WRNexo12
Figure 4
C,G	w-; esg-Gal4/UAS-Xbp1-EGFPBl60730; UAS-LacZ/+
D,H	w-/UAS-WRNexo RNAiv44595; esg-Gal4/UAS-Xbp1-EGFPBl60730;+/+
E	w-; esg-Gal4/UAS-Xbp1-EGFPBl60730;UAS-WRNexo-3×HA/+
I	w-; esg-Gal4/UAS-Xbp1-EGFPBl60730;UAS-WRNexo/+
K	w-; esg-Gal4, UAS-GFP, tub-Gal80ts/+; +/+
L	w-; esg-Gal4, UAS-GFP, tub-Gal80ts/UAS-WRNexo RNAi Bl38297(#1); +/+
M	w-; esg-Gal4, UAS-GFP, tub-Gal80ts/+; Xbp1 RNAi Bl36755/+
N	w-; esg-Gal4, UAS-GFP, tub-Gal80ts/UAS-WRNexo RNAi Bl38297(#1); Xbp1 RNAi Bl36755/+
O	w-; esg-Gal4, UAS-GFP, tub-Gal80ts/+; Hrd1 RNAi Bl50609/+
P	w-; esg-Gal4, UAS-GFP, tub-Gal80ts/UAS-WRNexo RNAi Bl38297(#1); Hrd1 RNAi Bl50609/+
Figure 5
F	w-; esg-Gal4/UAS-Xbp1-EGFPBl60730; UAS-LacZ/+
G	w-; esg-Gal4/UAS-Xbp1-EGFPBl60730;UAS-WRNexo/+
H	w-; esg-Gal4/UAS-Xbp1-EGFPBl60730; Hsc70-3 RNAi Bl32402/+
I	w-; esg-Gal4/UAS-Xbp1-EGFPBl60730; UAS-Hsc70-3F000956/+
J	w-; esg-Gal4/UAS-Xbp1-EGFPBl60730; UAS-Hsc70-3F000956/UAS-WRNexo
L,Q	w-; esg-Gal4, UAS-GFP, tub-Gal80ts/+; UAS-lacZ/+
M	w-; esg-Gal4, UAS-GFP, tub-Gal80ts/+; UAS-WRNexo/+
N	w-; esg-Gal4, UAS-GFP, tub-Gal80ts/+; UAS-Hsc70-3F000956/+
O	w-; esg-Gal4, UAS-GFP, tub-Gal80ts/+; UAS-Hsc70-3F000956/UAS-WRNexo
R	w-; esg-Gal4, UAS-GFP, tub-Gal80ts/UAS-WRNexo RNAi Bl38297(#1); +/+
S	w-; esg-Gal4, UAS-GFP, tub-Gal80ts/+; Hsc70-3 RNAi Bl32402/+
T	w-; esg-Gal4, UAS-GFP, tub-Gal80ts/UAS-WRNexo RNAi Bl38297(#1); Hsc70-3 RNAi Bl32402/+
Figure 6
A,L,P	w-; esg-Gal4, UAS-GFP, tub-Gal80ts/UAS-lacZ; +/+
B,M,Q	w-; esg-Gal4, UAS-GFP, tub-Gal80ts/UAS-WRNexo RNAi Bl38297(#1); +/+
N,S	w-; esg-Gal4, UAS-GFP, tub-Gal80ts/UAS-WRNexo; +/+
T	w-; esg-Gal4, UAS-GFP, tub-Gal80ts/keap1 RNAi Bl40932; UAS-WRNexo/+
U	w-; esg-Gal4, UAS-GFP, tub-Gal80ts/UAS-WRNexo; UAS-CncCF000602/+
V	w-; esg-Gal4, UAS-GFP, tub-Gal80ts/UAS-Cat Bl24621; UAS-WRNexo/+
Figure 7
A,B,K	w-; esg-GFP/+; WRNexo-mCherry/+
E,I	w-; esg-Gal4, UAS-GFP, tub-Gal80ts/UAS-lacZ; +/+
F	w-; esg-Gal4, UAS-GFP, tub-Gal80ts/UAS-WRNexo RNAi Bl38297(#1); +/+
J	w-; esg-Gal4, UAS-GFP, tub-Gal80ts/UAS-WRNexo; +/+
L	w-; esg-GFP/+; +/+
Figure S1
C,D,K,L	w-; +/+; WRNexo-mCherry/+
G	w-; +/+; WRNexo-mCherry/+
	w-; esg-GFP/+; WRNexo-mcherry/+
	w-; NRE-lacZ/+; WRNexo-mcherry/+
Figure S2
B,D	w-; + /+; +/+
C,E	w-; + /+; WRNexo10/WRNexo12
G	w-; esg-GFP/+; +/+
H	w-; esg-GFP /+; WRNexo10/WRNexo12
I	w-; esg-GFP /+; WRNexo10/WRNexo15
L	w-; esg-gal4, tub-gal80ts, UAS-flp, act>CD2>gal4, UAS-GFP/+; +/+
M	w-; esg-gal4, tub-gal80ts, UAS-flp, act>CD2>gal4, UAS-GFP/UAS-WRNexo RNAi Bl38297 (#1); +/+
N	w-; esg-gal4, tub-gal80ts, UAS-flp, act>CD2>gal4, UAS-GFP/UAS-WRNexo RNAi v100227 (#2); +/+
Figure S3
A	w-; esg-Gal4/UAS-LacZ; +/+
B	w-; esg-Gal4 /+; WRNexo10/WRNexo12
C	w-; esg-Gal4 /UAS-WRNexo; WRNexo10/WRNexo12
Figure S5
A,C	w-; esg-Gal4, UAS-GFP, tub-Gal80ts/UAS-LacZ; +/+
B	w-; esg-Gal4, UAS-GFP, tub-Gal80ts/UAS-WRNexo; +/+
D	w-; esg-Gal4, UAS-GFP, tub-Gal80ts/UAS-WRNexo RNAi Bl38297(#1); +/+
F	w-; esg-Gal4/+; UAS-Mito Timer Bl57323/+
G	w-; esg-Gal4/UAS-WRNexo; UAS-Mito Timer Bl57323/+
Figure S6
A,C,E,I,N	w-; esg-Gal4, UAS-GFP, tub-Gal80ts/UAS-LacZ; +/+
A,O	w-; esg-Gal4, UAS-GFP, tub-Gal80ts/UAS-WRNexo; +/+
C,J	w-; esg-Gal4, UAS-GFP, tub-Gal80ts/UAS-WRNexo RNAi Bl38297(#1); +/+
F	w-; esg-Gal4, UAS-GFP, tub-Gal80ts/+; Hsc70-3 RNAi Bl32402/+
G	w-/UAS-BSKDN Bl6409; esg-Gal4, UAS-GFP, tub-Gal80ts/+; Hsc70-3 RNAi Bl32402/+
K	w-; esg-Gal4, UAS-GFP, tub-Gal80ts/+; UAS-hepCA Bl6406/+
L	w-; esg-Gal4, UAS-GFP, tub-Gal80ts/UAS-WRNexo RNAi Bl38297(#1); UAS-hepCA Bl6406/+
P	w-/UAS-BSKDN Bl6409; esg-Gal4, UAS-GFP, tub-Gal80ts/UAS-WRNexo; +/+
Figure S7
A	w-; esg-Gal4, UAS-GFP, tub-Gal80ts/UAS-LacZ; +/+
B	w-; esg-Gal4, UAS-GFP, tub-Gal80ts/ATM RNAi Thu5591; +/+
C	w-; esg-Gal4, UAS-GFP, tub-Gal80ts/+; Chk1 RNAi Thu2601/+
E	w-; esg-Gal4, UAS-GFP, tub-Gal80ts/UAS-LacZ; WRNexo-mcherry/+
F	w-; esg-Gal4, UAS-GFP, tub-Gal80ts/ATM RNAi Thu5591; WRNexo-mcherry/+
G	w-; esg-Gal4, UAS-GFP, tub-Gal80ts/+; Chk1 RNAi Thu2601/ WRNexo-mcherry
