# Supplementary material for: Werner syndrome exonuclease promotes gut regeneration and causes age-associated gut hyperplasia in Drosophila
Source: PLoS Biol. 2025 Apr 22;23(4):e3003121. doi: 10.1371/journal.pbio.3003121 (PMC12013949; doi:10.1371/journal.pbio.3003121)
Supplement: S4 Table — (XLSX) [file pbio.3003121.s011.xlsx]

## Sheet: Sheet1
Accession	Protein names	Gene names	MW [kDa]	Protein score	Sequence coverage (%)	Unique Peptides	Peptides	Peptide-spectrum matches
M9ND95	Myosin heavy chain, isoform U	Mhc	222.766	1870.64	28.32	45	45	50
P35415	Paramyosin, long form	Prm	102.277	620.502	24.69	18	18	19
Q9VLH9	Alpha-mannosidase	LManVI	114.875	559.294	19.96	11	15	17
A0A0B4KG06	Tropomyosin 1, isoform S	Tm1	32.6348	396.29	23.51	5	5	7
P02572	Actin-42A	Act42A	41.7968	358.796	26.6	2	7	10
Q9VD01	LP12095p	Pebp1	19.5962	347.707	43.18	5	5	9
P53501	Actin-57B	Act57B	41.8078	321.133	21.01	1	6	9
P07190	Maltase A1	Mal-A1	66.3442	285.01	13.34	6	6	7
A0A0B4LGS0	Alpha-amylase	Amy-p	53.7868	275.841	19.43	6	6	7
Q9W401	Probable citrate synthase, mitochondrial	kdn	51.5416	270.986	17.03	6	6	7
Q9VLI0	Alpha-mannosidase	LManV	111.798	269.709	9.98	4	8	8
E1JHR5	2-phospho-D-glycerate hydro-lyase	Eno	46.633	263.569	21.48	7	7	7
P29844	Endoplasmic reticulum chaperone BiP	Hsc70-3	72.2165	260.551	12.65	5	6	6
Q9VEB1	Malate dehydrogenase	Mdh2	35.296	250.341	19.94	6	6	7
A0A0B4LH50	Actin 87E, isoform C	Act87E	41.7748	247.654	21.01	1	6	8
P07764	Fructose-bisphosphate aldolase	Ald1	39.0233	246.012	18.01	5	5	7
P25007	Peptidyl-prolyl cis-trans isomerase	Cyp1	24.6505	235.105	17.18	3	3	5
Q94920	Voltage-dependent anion-selective channel	porin	30.5315	227.47	34.4	7	7	7
A0A0B4KHJ9	Tropomyosin 2, isoform E	Tm2	32.7865	219.628	19.72	5	5	5
P48610	Arginine kinase	Argk	39.8412	212.867	17.98	5	5	5
A0A0B4KGG8	Sodium/potassium-transporting ATPase subunit alpha	Atpalpha	111.062	211.648	7.09	5	5	6
P04814	Trypsin alpha	alphaTry	26.025	200.342	25	4	4	4
M9PJN8	Glyceraldehyde-3-phosphate dehydrogenase	Gapdh2	35.3473	198.418	16.27	1	5	5
P07486	Glyceraldehyde-3-phosphate dehydrogenase 1	Gapdh1	35.3282	196.981	17.77	1	5	5
Q7KT11	Uncharacterized protein, isoform B	Dmel\CG9331	35.6908	191.387	19.63	4	4	4
X2JGP4	Protein disulfide-isomerase	Pdi	55.7464	187.442	14.52	6	6	6
P17336	Catalase	Cat	57.1134	185.019	8.1	3	3	3
X2JF59	Thioredoxin peroxidase 1, isoform C	Jafrac1	21.724	179.747	34.02	5	5	5
A1Z7F1	Maltase A6, isoform C	Mal-A6	67.8713	168.653	9.82	3	4	4
Q23979	Unconventional myosin IC	Myo61F	118.915	157.499	4.06	3	3	4
Q9VVM2	LP12049p	Dmel\CG5506	19.9503	149.827	15	2	2	3
X2JH42	ATP synthase subunit beta	ATPsynbeta	54.0744	143.545	9.11	3	3	3
P11147	Heat shock 70 kDa protein cognate 4	Hsc70-4	71.0874	138.242	5.84	2	3	3
Q9VA83	Ferritin	Fer2LCH	25.2266	137.634	17.62	4	4	5
P13060	Eukaryotic translation elongation factor 2	eEF2	94.3981	136.984	4.27	4	4	5
Q8IPB7	Alpha-mannosidase	LManII	122.659	134.483	4.07	4	4	4
Q8IQZ8	FI20019p1	Fim	69.0914	133.326	3.9	2	2	3
Q9VFF0	GH01077p	UQCR-C1	51.8411	131.227	7.02	3	3	3
Q53YH3	Calreticulin	Calr	46.7792	130.743	12.32	3	3	3
P18432	Myosin regulatory light chain 2	Mlc2	23.6996	128.708	11.71	2	2	3
A0A0B4JD95	Zipper, isoform H	zip	226.616	126.207	2.29	4	4	4
Q7JR58	Enoyl-CoA hydratase, short chain 1, isoform A	Echs1	31.5621	126.189	16.27	3	3	3
P61851	Superoxide dismutase [Cu-Zn]	Sod1	15.6887	122.813	29.41	3	3	3
Q9VQB4	LD06553p	Dmel\CG3609	37.2623	120.928	9.55	3	3	3
P55841	60S ribosomal protein L14	RpL14	19.1618	112.842	13.25	2	2	2
Q9VBR6	RE74917p	tobi	74.5509	112.587	7.76	5	5	5
M9PG76	60S acidic ribosomal protein P0	RpLP0	34.1809	111.439	14.51	4	4	4
P92177	14-3-3 protein epsilon	14-3-3epsilon	29.7798	108.944	11.07	3	3	3
Q7JV69	SD11922p	Spn55B	42.1214	108.748	8.02	2	2	2
Q9VGF3	IP11040p	Dmel\CG18547	38.8441	108.13	3.77	1	1	1
A0A0C4DHE7	Glutamate dehydrogenase	Gdh	43.0379	107.352	9.46	3	3	3
A0A0B4LF52	BetaTrypsin, isoform B	betaTry	25.6767	106.173	17.79	3	3	3
Q9VGQ1	Dihydrolipoyllysine-residue succinyltransferase component of 2-oxoglutarate dehydrogenase complex, mitochondrial	alpha-KGDHC	49.8923	99.9528	3.21	2	2	3
Q7JWE2	GH09427p	Dmel\CG42807	30.9877	99.3706	11.87	2	2	2
Q8IN25	Aminopeptidase	Dmel\CG31198	106.667	95.794	2.87	2	2	2
X2JCI6	Troponin C at 73F, isoform C	TpnC73F	17.6845	94.5457	25.16	3	3	3
P38979	40S ribosomal protein SA	sta	30.2094	94.39	6.3	1	1	1
Q9V438	Protein disulfide-isomerase A6 homolog	CaBP1	46.7227	93.3571	4.16	2	2	2
Q9VIE8	Aconitate hydratase, mitochondrial	mAcon1	85.3446	92.7728	3.56	2	2	2
Q9VAC1	Acetyl-CoA deacylase	anon-WO0153538.36	51.8216	92.1512	5.87	3	3	3
H1UUD2	Ferritin	Fer1HCH	19.2297	92.12	10.65	1	1	1
Q9VVC5	Neural conserved at 73EF, isoform A	Nc73EF	112.514	90.4122	2.08	2	2	2
P45594	Cofilin/actin-depolymerizing factor homolog	tsr	17.1425	89.208	16.89	2	2	2
A0A0B4LF57	Calmodulin	Cam	16.7998	88.9113	14.77	2	2	2
P35381	ATP synthase subunit alpha, mitochondrial	blw	59.3844	88.5273	4.35	2	2	2
Q3YMU0	Protein disulfide-isomerase (Fragment)	ERp60	55.3361	87.19	2.86	1	1	1
O18640	Guanine nucleotide-binding protein subunit beta-like protein	Rack1	35.5957	86.6498	9.12	3	3	3
Q9V4N3	Cytochrome b5	Cyt-b5	15.1965	78.48	6.72	1	1	1
Q9W3F3	RH03540p	Dmel\CG15347	23.386	75.3615	7.48	2	2	2
Q8SZ28	RE21371p	CG3884	30.9923	74.8288	6.29	2	2	2
A1Z8Z9	Uncharacterized protein	mdcds_23070	58.9221	74.7974	4.49	2	2	2
Q7JS69	FI04632p	nrv3	36.1748	74.48	5.47	1	1	1
Q9VTP4	60S ribosomal protein L10a-2	RpL10Ab	24.2581	74.03	7.37	1	1	1
Q9VGM2	Fatty acid binding protein, isoform B	fabp	14.4935	73.0101	12.31	2	2	2
A0A0B4LHX9	Jonah 99Ciii, isoform B	Jon99Ciii	28.4509	72.2557	6.79	1	2	2
A0A0B4LJ12	Nucleoside diphosphate kinase	awd	17.1589	71.44	9.15	1	1	1
Q9VRS4	Machete	yip7	28.2782	71.37	4.81	1	1	1
O02649	Heat shock protein 60A	Hsp60A	60.7709	71.1963	3.14	2	2	2
P41094	40S ribosomal protein S18	RpS18	17.6006	69.9938	13.16	2	2	2
Q7K3V6	Elongation factor Tu, mitochondrial	mEFTu2	49.6417	69.6683	3.51	2	2	2
Q95TP9	40S ribosomal protein S6	RpS6	24.681	68.43	5.53	1	1	1
A1Z7F2	Maltase A7, isoform A	Mal-A7	67.159	68.2268	3.84	1	2	2
P52029	Glucose-6-phosphate isomerase	Pgi	62.2999	67.58	2.69	1	1	1
Q9VNF3	RE01652p	Dmel\CG12171	26.9013	67.57	3.89	1	1	1
A0A0B4LHS1	Myosin light chain alkali	Mlc1	17.5127	67.36	8.39	1	1	1
A0A0B4KH34	Annexin	AnxB9	35.9222	67.01	3.7	1	1	1
Q9VBG7	Uncharacterized protein, isoform A	Dmel\CG31086	16.2099	66.06	9.46	1	1	1
Q9VRL0	Cytochrome c1, isoform A	Cyt-c1	33.7433	65.5114	6.84	2	2	2
X2JE06	GEO07624p1	RpL24	17.5089	65.33	8.39	1	1	1
P13395	Spectrin alpha chain	alpha-Spec	278.132	64.1367	0.87	2	2	2
Q9VL86	Zinc carboxypeptidase A 1	CG17633	47.631	63.34	2.56	1	1	1
Q9VQ29	Cytochrome b-c1 complex subunit Rieske, mitochondrial	RFeSP	24.8566	59.92	3.91	1	1	1
Q9VMX9	Jonah 25Biii	Jon25Biii	27.9766	59.8226	7.36	1	2	2
P55830	40S ribosomal protein S3a	RpS3A	30.3211	59.76	3.36	1	1	1
A0A6H2EFX8	Thioredoxin reductase-1, isoform D	Trxr-1	57.3747	58.84	3.24	1	1	1
A0A0B4LFD2	Heat shock protein cognate 5, isoform B	Hsc70-5	74.0202	58.58	1.31	1	1	1
X2J5G6	Ribosomal protein L7, isoform B	RpL7	29.5336	58.09	4.37	1	1	1
A0A0C4DHG6	Gelsolin, isoform L	Gel	82.4769	57.7	1.22	1	1	1
Q9VVL7	Dihydrolipoyl dehydrogenase	E3	53.0515	57.48	2.58	1	1	1
A0A0B4KEE1	Aldehyde dehydrogenase	Aldh-III	55.5926	54.71	2.41	1	1	1
M9PG22	ADP ribosylation factor at 79F, isoform J	Arf79F	20.6747	54.62	5.49	1	1	1
X2JIQ5	60S ribosomal protein L17	RpL17	21.5794	54.55	5.38	1	1	1
A0A0B4KEH0	14-3-3zeta, isoform K	14-3-3zeta	28.2101	54.55	5.65	1	1	1
Q95SI7	GH23390p	Dmel\CG6028	32.2729	54.05	4.78	1	1	1
M9PB84	40S ribosomal protein S2	RpS2	28.8814	53.85	4.12	1	1	1
O62619	Pyruvate kinase	PyK	57.4039	53.63	1.69	1	1	1
Q9VVU2	GEO07453p1	RpL26	17.2705	53.46	4.7	1	1	1
Q95RB2	Cuticular protein 49Ae	Cpr49Ae	14.3301	52.62	9.7	1	1	1
Q960J9	LD47544p	CG1733	30.9412	52.55	3.86	1	1	1
Q9VVB8	Limpet, isoform A	Lmpt	27.7313	52.4	2.86	1	1	1
Q7JR49	V-type proton ATPase subunit S1	VhaAC45	41.0974	52.31	3.17	1	1	1
Q9W1N9	GH08205p	Dmel\CG3906	27.5408	52.25	5	1	1	1
Q9VV72	Multiple inositol polyphosphate phosphatase 1	Mipp1	53.5368	52.07	2.14	1	1	1
Q9VRS6	Jonah 65Aiv	Jon65Aiv	27.9991	52.07	3.32	1	1	1
Q9W2C5	DUF753 domain-containing protein	CT14230	21.264	51.42	4.02	1	1	1
Q9VXC7	RE37738p	Dmel\CG9673	27.8498	51.36	4.6	1	1	1
Q9VLP7	N6-adenosine-methyltransferase non-catalytic subunit	Mettl14	44.823	50.73	4.28	1	1	1
Q7KSU6	Uncharacterized protein, isoform D	anon-WO0118547.344	63.0044	50.66	2.24	1	1	1
Q9VRS9	Jonah 65Ai, isoform A	Jon65Ai	28.4929	50.56	3.44	1	1	1
Q7JXC4	CG6459 protein	P32	28.9574	50.49	3.8	1	1	1
A0A0B4K7G9	Inorganic diphosphatase	Nurf-38	32.5165	49.78	5.52	1	1	1
M9PI17	Aldo-keto reductase 1B, isoform D	Akr1B	35.8727	49.46	4.43	1	1	1
Q03427	Lamin-C	LamC	69.8177	47.76	1.29	1	1	1
X2JBP9	Upheld, isoform T	up	36.483	47.25	1.96	1	1	1
A4UZL5	Glutathione S transferase S1, isoform C	GstS1	27.596	47.01	5.22	1	1	1
A0A0B4LGZ5	Ribosomal protein L11, isoform B	RpL11	21.0992	46.24	7.61	1	1	1
Q2QBM1	Malic enzyme	Men	63.9308	45.91	1.73	1	1	1
Q961K4	GH19118p	CG6640	57.078	45.79	2.32	1	1	1
Q9W2M4	Uncharacterized protein	Dmel\CG10527	31.5364	45.42	6.76	1	1	1
Q9VRD4	Glyoxalase domain-containing protein 4	Dmel\CG1532	31.6228	45.31	4.86	1	1	1
Q9VB69	Malic enzyme	Men-b	68.5498	45.3	1.62	1	1	1
A0A0B4LHZ4	Mesh, isoform E	mesh	141.665	44.2	0.8	1	1	1
Q9VXC8	LP05929p	sphe	26.3191	43.73	3.61	1	1	1
Q94522	Succinate--CoA ligase [ADP/GDP-forming] subunit alpha, mitochondrial	Scsalpha1	34.3671	43.07	3.66	1	1	1
Q9W1M7	Phosphatidylinositol 3-kinase catalytic subunit type 3	Pi3K59F	107.82	42.93	0.63	1	1	1
Q06559	40S ribosomal protein S3	RpS3	27.4536	42.55	4.07	1	1	1
Q8MLN4	Uncharacterized protein, isoform D	Dmel\CG9380	92.5972	41.15	0.71	1	1	1
Q7KV27	Uncharacterized protein, isoform A	ALT	63.0883	40.44	1.76	1	1	1
A0A0B4LGQ1	Superoxide dismutase	Sod2	24.6437	38.48	4.15	1	1	1
Q94523	Succinate dehydrogenase [ubiquinone] flavoprotein subunit, mitochondrial	SdhA	72.2973	37.67	2.42	1	1	1
Q9VEC8	RE23139p1	CG32920	14.7398	37.43	5.38	1	1	1
P02283	Histone H2B	His2B	13.6875	33.53	7.32	1	1	1
Q7YZ90	Uncharacterized protein, isoform C	dCTNS	44.5597	33.46	1.76	1	1	1
M9PFF0	60S ribosomal protein L13	RpL13	24.9358	27.22	3.21	1	1	1
