# Supplementary material for: Werner syndrome exonuclease promotes gut regeneration and causes age-associated gut hyperplasia in Drosophila
Source: PLoS Biol. 2025 Apr 22;23(4):e3003121. doi: 10.1371/journal.pbio.3003121 (PMC12013949; doi:10.1371/journal.pbio.3003121)
Supplement: S5 Table — (XLSX) [file pbio.3003121.s012.xlsx]

## Sheet: No filtering protein List
prot_hit_num	prot_acc	prot_desc	prot_score	prot_mass	prot_matches	prot_matches_sig	prot_sequences	prot_sequences_sig	prot_cover	prot_pi	emPAI
1	A0A0S0WIH4	Myosin heavy chain, isoform V OS=Drosophila melanogaster OX=7227 GN=Mhc PE=1 SV=1	314	225445	34	9	32	8	16.5	5.98	0.17
2	P00334	Alcohol dehydrogenase OS=Drosophila melanogaster OX=7227 GN=Adh PE=1 SV=2	255	27858	12	8	9	6	46.5	7.74	1.21
3	E1JGP0	LD04994p1 OS=Drosophila melanogaster OX=7227 GN=Act57B-RC PE=2 SV=1	245	40574	18	8	13	6	42.2	5.56	0.87
4	P35381	ATP synthase subunit alpha, mitochondrial OS=Drosophila melanogaster OX=7227 GN=blw PE=1 SV=2	229	59612	20	9	10	4	16.3	9.09	0.38
5	Q9V3W6	Innexin inx7 OS=Drosophila melanogaster OX=7227 GN=Inx7 PE=2 SV=1	212	51036	15	7	8	4	20.5	9.18	0.65
6	Q7KUB1	Isocitrate dehydrogenase [NADP] OS=Drosophila melanogaster OX=7227 GN=Idh PE=1 SV=1	204	52955	15	6	12	5	26.4	7.16	0.44
7	Q9VSI6	Isocitrate dehydrogenase [NADP] OS=Drosophila melanogaster OX=7227 GN=Idh PE=1 SV=2	204	50799	15	6	12	5	28	7.59	0.46
8	Q29QY4	Alcohol dehydrogenase OS=Drosophila melanogaster OX=7227 PE=2 SV=1	203	23468	8	5	5	3	35.9	7.7	0.71
9	X2JCP8	Actin 5C, isoform E OS=Drosophila melanogaster OX=7227 GN=Act5C PE=3 SV=1	196	42194	16	7	12	6	37.5	5.3	0.7
10	Q9VGQ1	GM01350p OS=Drosophila melanogaster OX=7227 GN=alpha-KGDHC PE=1 SV=1	184	50177	9	7	4	3	6.8	9.51	0.21
11	M9PD75	Porin, isoform D OS=Drosophila melanogaster OX=7227 GN=porin PE=4 SV=1	183	30531	8	5	6	4	27.7	6.44	0.51
12	M9PFZ6	Actin 79B, isoform B OS=Drosophila melanogaster OX=7227 GN=Act79B PE=3 SV=1	165	42159	11	5	8	4	28.2	5.3	0.35
13	M9PJN8	Glyceraldehyde-3-phosphate dehydrogenase OS=Drosophila melanogaster OX=7227 GN=Gapdh2 PE=3 SV=1	155	35518	5	3	2	1	6.3	8.56	0.43
14	M9PCA2	Dihydrolipoamide acetyltransferase component of pyruvate dehydrogenase complex OS=Drosophila melanogaster OX=7227 GN=muc PE=1 SV=1	149	50470	12	6	10	5	19.5	9.45	0.56
15	A0A0A0RZ60	Cytochrome c oxidase subunit 2 OS=Drosophila melanogaster OX=7227 GN=COX2 PE=3 SV=1	146	26299	4	3	3	2	16.2	4.92	0.43
16	P08736	Elongation factor 1-alpha 1 OS=Drosophila melanogaster OX=7227 GN=eEF1alpha1 PE=1 SV=2	145	50561	9	5	6	3	14.9	9.14	0.46
17	M9PDK5	V-type proton ATPase subunit H OS=Drosophila melanogaster OX=7227 GN=VhaSFD PE=3 SV=1	143	54156	12	5	10	5	22.4	6.16	0.34
18	Q9VZF9	Cuticular protein 64Ad OS=Drosophila melanogaster OX=7227 GN=Cpr64Ad PE=1 SV=2	136	24264	4	4	4	4	28.3	5.22	0.67
19	E1JJF3	Innexin OS=Drosophila melanogaster OX=7227 GN=Inx2 PE=1 SV=1	127	42974	8	4	7	4	24.5	5.88	0.35
20	Q9VH09	Glycine cleavage system P protein OS=Drosophila melanogaster OX=7227 GN=Dmel\CG3999 PE=1 SV=1	107	110556	12	3	8	1	9.9	6.58	0.12
21	D1Z385	SD21251p OS=Drosophila melanogaster OX=7227 GN=sesB-RD PE=2 SV=1	104	34421	8	5	7	5	22.1	9.82	0.58
22	L7S4W3	FI20807p1 (Fragment) OS=Drosophila melanogaster OX=7227 GN=CG10477-RA PE=2 SV=1	103	29185	6	5	4	4	17.5	9.72	0.72
23	Q9VRU0	IP09309p OS=Drosophila melanogaster OX=7227 GN=Dmel\CG10469 PE=2 SV=1	98	30155	8	4	7	4	30.3	9.8	0.52
24	A8JNP2	Arginine kinase, isoform E OS=Drosophila melanogaster OX=7227 GN=Argk PE=1 SV=1	95	42454	8	4	7	4	21.6	5.92	0.35
25	M9NDL5	Terribly reduced optic lobes, isoform AF OS=Drosophila melanogaster OX=7227 GN=trol PE=1 SV=2	91	505160	18	3	16	3	3.5	4.72	0.03
26	M9NET2	Terribly reduced optic lobes, isoform AI OS=Drosophila melanogaster OX=7227 GN=trol PE=1 SV=2	91	441278	16	3	14	3	3.6	4.89	0.03
27	Q8MPN3	Perlecan OS=Drosophila melanogaster OX=7227 GN=trol PE=1 SV=1	91	481398	15	3	13	3	3	4.81	0.03
28	Q9VVZ4	Uncharacterized protein OS=Drosophila melanogaster OX=7227 GN=Dmel\CG14095 PE=1 SV=1	89	16050	2	1	2	1	30.2	9.94	0.21
29	Q9NEF9	EG:BACR25B3.1 protein OS=Drosophila melanogaster OX=7227 GN=trol PE=4 SV=1	85	281863	12	3	11	3	4.5	4.79	0.04
30	Q24575	D.melanogaster ubiquitin (Fragment) OS=Drosophila melanogaster OX=7227 GN=Ubi-p63E PE=4 SV=1	85	8540	8	2	6	2	61.8	6.56	1.8
31	Q24576	D.melanogaster ubiquitin (Fragment) OS=Drosophila melanogaster OX=7227 GN=Ubi-p63E PE=4 SV=1	85	8428	5	2	4	2	66.7	8.04	1.84
32	Q7JYK1	RE10554p OS=Drosophila melanogaster OX=7227 GN=RpL40 PE=1 SV=1	85	15005	5	2	4	2	35.9	9.87	0.85
33	F3YDH1	LP11561p OS=Drosophila melanogaster OX=7227 GN=Hsp70Bbb-RA PE=2 SV=1	80	70609	8	1	8	1	11.1	5.49	0.05
34	F3YDI6	LP03941p OS=Drosophila melanogaster OX=7227 GN=Hsp70Ab-RA PE=2 SV=1	80	70447	8	1	8	1	11.2	5.48	0.05
35	P11146	Heat shock 70 kDa protein cognate 2 OS=Drosophila melanogaster OX=7227 GN=Hsc70-2 PE=1 SV=2	80	70078	7	1	5	1	7.7	6.76	0.05
36	O97125	Heat shock protein 68 OS=Drosophila melanogaster OX=7227 GN=Hsp68 PE=1 SV=1	80	70043	5	1	4	1	7.7	5.63	0.05
37	F3YDH0	Heat shock 70-kDa protein cognate 3, isoform E OS=Drosophila melanogaster OX=7227 GN=Hsc70-3 PE=1 SV=1	80	72330	3	1	3	1	5.2	5.22	0.05
38	C7LA75	Heat shock protein cognate 4, isoform G OS=Drosophila melanogaster OX=7227 GN=Hsc70-4 PE=1 SV=1	80	71372	2	1	2	1	3.5	5.36	0.05
39	O01666	ATP synthase subunit gamma, mitochondrial OS=Drosophila melanogaster OX=7227 GN=ATPsyngamma PE=2 SV=2	78	33078	6	2	6	2	25.6	9.28	0.21
40	O18407	Collagen type IV alpha 2 OS=Drosophila melanogaster OX=7227 GN=vkg PE=1 SV=1	76	176930	11	2	10	2	7.2	5.77	0.04
41	Q9VMV5	Viking, isoform A OS=Drosophila melanogaster OX=7227 GN=vkg PE=1 SV=1	76	194685	11	2	10	2	7.4	6.05	0.03
42	O97069	Argininosuccinate synthase OS=Drosophila melanogaster OX=7227 GN=Ass PE=2 SV=1	73	47021	6	2	3	1	6.4	5.91	0.07
43	H8F4R0	FI19407p1 (Fragment) OS=Drosophila melanogaster OX=7227 GN=Myo61F-RA PE=2 SV=1	69	123673	11	1	9	1	10.9	9.15	0.03
44	H9BVD4	Polyubiquitin (Fragment) OS=Drosophila melanogaster OX=7227 PE=2 SV=1	67	26269	4	1	4	1	20.3	8.61	0.13
45	Q95RB2	Cuticular protein 49Ae OS=Drosophila melanogaster OX=7227 GN=Cpr49Ae PE=1 SV=1	67	14501	2	1	2	1	10.4	4.64	0.23
46	M9PD18	Vacuolar H[+] ATPase 68kD subunit 1, isoform B OS=Drosophila melanogaster OX=7227 GN=Vha68-1 PE=1 SV=1	66	68674	7	1	7	1	14.2	5.19	0.05
47	A4V0N4	MIP16230p OS=Drosophila melanogaster OX=7227 GN=Vha68-2 PE=1 SV=1	66	68544	6	1	6	1	11.6	5.23	0.05
48	Q8MLX7	Vacuolar ATPase 68 kDa subunit A (Fragment) OS=Drosophila melanogaster OX=7227 GN=Vha68-1 PE=4 SV=1	66	26296	2	1	2	1	11.6	5.64	0.13
49	I7J4E4	Sodium/potassium-transporting ATPase subunit alpha OS=Drosophila melanogaster OX=7227 GN=K+ ATPase alpha subunit PE=3 SV=1	64	111931	11	1	11	1	12.5	5.43	0.03
50	Q9VRJ4	SD02021p OS=Drosophila melanogaster OX=7227 GN=DHRS4 PE=1 SV=1	63	33825	4	2	4	2	15.1	9.39	0.21
51	O62526	ADP/ATP translocase OS=Drosophila melanogaster OX=7227 GN=Ant2 PE=2 SV=1	63	34007	10	3	10	3	33.6	9.6	0.32
52	Q7K3V6	AT01345p OS=Drosophila melanogaster OX=7227 GN=mEFTu2 PE=1 SV=1	63	50098	6	2	5	1	10.1	7.61	0.07
53	E1JHR5	Enolase, isoform F OS=Drosophila melanogaster OX=7227 GN=Eno PE=1 SV=1	61	46861	5	2	4	1	5.5	6.1	0.07
54	Q9U6R8	MSB1L OS=Drosophila melanogaster OX=7227 GN=msb1l PE=2 SV=1	59	23179	3	2	2	1	9.3	4.71	0.14
55	Q9W4C1	IP13321p OS=Drosophila melanogaster OX=7227 GN=Dmel\CG15784 PE=1 SV=1	58	62634	4	1	4	1	7.6	10.33	0.05
56	C7LAH9	Moesin, isoform K OS=Drosophila melanogaster OX=7227 GN=Moe PE=1 SV=1	54	75955	6	2	5	2	9	5.84	0.09
57	Q9W2A4	Uncharacterized protein OS=Drosophila melanogaster OX=7227 GN=Dmel\CG13500 PE=4 SV=1	49	48231	5	2	4	1	8.9	10.22	0.07
58	Q7JR58	LD24265p OS=Drosophila melanogaster OX=7227 GN=Echs1 PE=1 SV=1	48	31961	6	1	6	1	24.7	8.88	0.22
59	Q9VSH0	IP12463p OS=Drosophila melanogaster OX=7227 GN=BEST:CK01174 PE=2 SV=1	46	40667	5	1	5	1	15.3	9.24	0.08
60	X2J4W8	Kruppel homolog 2, isoform C OS=Drosophila melanogaster OX=7227 GN=Kr-h2 PE=1 SV=1	45	31309	4	1	4	1	14.1	9.8	0.11
61	K7WKV0	Tubulin alpha chain (Fragment) OS=Drosophila melanogaster OX=7227 PE=2 SV=1	45	46794	2	2	2	2	6.5	5.73	0.15
62	Q500Y3	RE53953p OS=Drosophila melanogaster OX=7227 PE=2 SV=1	45	92528	5	1	5	1	7.6	8.47	0.04
63	M9NEI3	Cyclic nucleotide-gated ion channel-like, isoform E OS=Drosophila melanogaster OX=7227 GN=Cngl PE=4 SV=1	44	213839	6	1	6	1	2.8	8.59	0.02
64	Q7JVP4	Bromodomain-containing protein, 140kD, isoform A OS=Drosophila melanogaster OX=7227 GN=Br140 PE=1 SV=1	44	158960	6	1	3	1	2.4	6.75	0.02
65	Q9V4E0	LD47962p OS=Drosophila melanogaster OX=7227 GN=ND-49 PE=1 SV=2	43	53229	4	1	4	1	9	6.21	0.06
66	Q8IGY1	RE08101p OS=Drosophila melanogaster OX=7227 GN=Tm1 PE=1 SV=1	43	80290	7	1	5	1	7	5.37	0.04
67	P06754	Tropomyosin-1, isoforms 9A/A/B OS=Drosophila melanogaster OX=7227 GN=Tm1 PE=1 SV=2	43	39415	8	1	7	1	23	4.93	0.08
68	Q8IG84	SD21996p OS=Drosophila melanogaster OX=7227 GN=Tm1 PE=1 SV=1	43	74950	7	1	5	1	7.7	9.04	0.04
69	A0A0B4K661	Tropomyosin 1, isoform Q OS=Drosophila melanogaster OX=7227 GN=Tm1 PE=1 SV=1	43	29248	7	1	7	1	28.8	4.86	0.11
70	P49455	Tropomyosin-1, isoforms 33/34 OS=Drosophila melanogaster OX=7227 GN=Tm1 PE=2 SV=2	43	54666	5	1	4	1	8.3	4.39	0.06
71	A0A0B4KG06	Tropomyosin 1, isoform S OS=Drosophila melanogaster OX=7227 GN=Tm1 PE=1 SV=1	43	32692	5	1	5	1	16.1	4.72	0.1
72	M9PG22	ADP ribosylation factor at 79F, isoform J OS=Drosophila melanogaster OX=7227 GN=Arf79F PE=3 SV=1	42	20732	6	1	5	1	24.2	6.15	0.16
73	A0AMM0	Succinate--CoA ligase [ADP/GDP-forming] subunit alpha, mitochondrial OS=Drosophila melanogaster OX=7227 GN=CG6255 PE=3 SV=1	42	36322	11	1	6	1	15.8	9.45	0.19
74	Q94522	Succinate--CoA ligase [ADP/GDP-forming] subunit alpha, mitochondrial OS=Drosophila melanogaster OX=7227 GN=Scsalpha1 PE=2 SV=3	42	34766	6	1	3	1	10.7	9.14	0.2
75	Q9VD01	LP12095p OS=Drosophila melanogaster OX=7227 GN=Pebp1 PE=1 SV=1	41	19596	3	1	3	1	22.2	5.72	0.37
76	A6YH32	CAD (Fragment) OS=Drosophila melanogaster OX=7227 PE=4 SV=1	40	28654	5	1	2	1	6.4	5.46	0.25
77	X2JFG0	Rudimentary, isoform D OS=Drosophila melanogaster OX=7227 GN=r PE=1 SV=1	40	248796	9	1	6	1	2.7	6.19	0.03
78	Q9W478	RE43153p OS=Drosophila melanogaster OX=7227 GN=Dmel\CG3097 PE=2 SV=2	40	50612	3	1	3	1	7.9	9.4	0.07
79	Q9VAC1	GM14349p OS=Drosophila melanogaster OX=7227 GN=Dmel\CG7920 PE=1 SV=1	39	52278	4	2	3	2	5.5	8.29	0.13
80	C7LAB6	GH27216p2 OS=Drosophila melanogaster OX=7227 GN=fab1-RA PE=2 SV=1	39	206844	9	1	7	1	4	7.62	0.02
81	Q8IPE8	Mitochondrial trifunctional protein alpha subunit, isoform B OS=Drosophila melanogaster OX=7227 GN=Mtpalpha PE=1 SV=1	39	79987	9	1	8	1	11.8	8.96	0.04
82	A0A0B4K620	Mustard, isoform V OS=Drosophila melanogaster OX=7227 GN=mtd PE=1 SV=1	39	146812	10	2	10	2	7.5	5.47	0.04
83	Q4ABH3	Mustard, isoform M OS=Drosophila melanogaster OX=7227 GN=mtd PE=1 SV=1	39	110674	8	2	8	2	8.2	5.13	0.06
84	O62530	Adaptor protein complex 2, mu subunit, isoform A OS=Drosophila melanogaster OX=7227 GN=AP-2mu PE=1 SV=1	39	50109	6	1	5	1	11	9.52	0.14
85	Q0E8E8	MIP08013p1 OS=Drosophila melanogaster OX=7227 GN=Mpcp2 PE=1 SV=1	38	39338	7	1	4	1	11	9.07	0.08
86	Q9VNU3	Uncharacterized protein OS=Drosophila melanogaster OX=7227 GN=Dmel\CG11449 PE=4 SV=1	38	64678	13	1	11	1	20.1	9.7	0.05
87	A8IL83	Maleless OS=Drosophila melanogaster OX=7227 GN=mle PE=4 SV=1	37	145222	10	1	7	1	6.4	7.68	0.02
88	M9PF91	Superoxide dismutase [Cu-Zn] OS=Drosophila melanogaster OX=7227 GN=Sod1 PE=3 SV=1	37	17652	3	1	3	1	19.2	6.1	0.19
89	B0AZK4	BerH2-scFv-hpRNase OS=Drosophila melanogaster OX=7227 PE=2 SV=1	35	48817	4	1	3	1	7.5	9.13	0.07
90	Q8SZ40	Katanin p60 ATPase-containing subunit A1 OS=Drosophila melanogaster OX=7227 GN=Kat60 PE=2 SV=1	35	63636	12	1	7	1	10.7	8.49	0.05
91	F0JAP0	Katanin p60 ATPase-containing subunit A1 OS=Drosophila melanogaster OX=7227 GN=katanin-60-RA PE=2 SV=1	35	61773	5	1	4	1	9	7.56	0.05
92	Q961H1	Katanin p60 ATPase-containing subunit A1 OS=Drosophila melanogaster OX=7227 GN=kat-60L1 PE=2 SV=1	35	67007	4	1	4	1	6.8	9.6	0.05
93	Q9VVX5	Lysophospholipid acyltransferase 5 OS=Drosophila melanogaster OX=7227 GN=nes PE=1 SV=1	34	57812	2	2	1	1	1.4	8.37	0.06
94	D0IQD3	AT22179p OS=Drosophila melanogaster OX=7227 GN=Sps2-RA PE=2 SV=1	34	35293	2	1	2	1	5.4	5.74	0.09
95	Q8MRD2	RE04513p (Fragment) OS=Drosophila melanogaster OX=7227 GN=Ccp84Ag PE=2 SV=1	34	21372	2	1	2	1	10.7	6.9	0.16
96	Q9VLM9	GH05949p OS=Drosophila melanogaster OX=7227 GN=Dmel\CG17294 PE=1 SV=1	34	28166	2	1	1	1	3.1	5.67	0.12
97	B6V6Z8	Polyprotein OS=Drosophila melanogaster OX=7227 PE=4 SV=1	33	152036	19	1	12	1	7.7	8.81	0.02
98	B1PH23	CG5261 (Fragment) OS=Drosophila melanogaster OX=7227 GN=CG5261 PE=4 SV=1	33	7848	5	2	4	2	54.2	6.03	1.09
99	X2JD88	Uncharacterized protein, isoform C OS=Drosophila melanogaster OX=7227 GN=Dmel\CG43901 PE=4 SV=1	33	240553	7	1	5	1	2.9	5.31	0.01
100	Q9VUB5	UpSET, isoform A OS=Drosophila melanogaster OX=7227 GN=upSET PE=1 SV=3	33	337664	15	1	11	1	3.7	9.62	0.01
101	Q0E9E2	Pyruvate carboxylase OS=Drosophila melanogaster OX=7227 GN=PCB PE=1 SV=1	33	133332	6	1	5	1	3.6	6.2	0.02
102	Q9VVI4	Jonah 74E, isoform A OS=Drosophila melanogaster OX=7227 GN=Jon74E PE=1 SV=1	33	45869	3	1	2	1	4.1	6.05	0.07
103	Q8SYB5	RE74144p OS=Drosophila melanogaster OX=7227 GN=Jon65Aiv PE=2 SV=1	33	29520	2	1	2	1	6.8	7.6	0.11
104	Q9VH76	Synaptosomal-associated protein OS=Drosophila melanogaster OX=7227 GN=Snap24 PE=1 SV=1	33	23710	2	1	1	1	3.3	4.67	0.14
105	Q8ST50	O-acyltransferase OS=Drosophila melanogaster OX=7227 GN=mdy PE=2 SV=1	33	65572	4	1	3	1	6.2	9.37	0.05
106	Q6IIR0	HDC17319 OS=Drosophila melanogaster OX=7227 GN=HDC17319 PE=4 SV=1	32	31562	5	1	4	1	14.5	9.1	0.11
107	H8F4S6	FI18645p1 OS=Drosophila melanogaster OX=7227 GN=Cyp4d20-RA PE=2 SV=1	32	58348	4	1	2	1	2.4	8.66	0.06
108	Q8T978	AT14266p OS=Drosophila melanogaster OX=7227 PE=2 SV=1	32	6418	6	1	4	1	44.6	11.53	0.56
109	Q9V9W3	RE08669p OS=Drosophila melanogaster OX=7227 GN=RpL6 PE=1 SV=1	32	29775	5	1	3	1	11.1	10.72	0.11
110	Q9VK18	LD36945p OS=Drosophila melanogaster OX=7227 GN=Dmel\CG16812 PE=2 SV=1	32	49900	7	1	7	1	16.7	9.99	0.07
111	Q6IJ73	HDC15749 OS=Drosophila melanogaster OX=7227 GN=HDC15749 PE=4 SV=1	32	28723	5	1	2	1	7	8.95	0.12
112	Q7YZ90	Uncharacterized protein, isoform C OS=Drosophila melanogaster OX=7227 GN=Dmel\CG17119 PE=1 SV=2	32	44788	1	1	1	1	1.8	5.22	0.07
113	P17886	Protein crooked neck OS=Drosophila melanogaster OX=7227 GN=crn PE=2 SV=2	31	84494	11	1	6	1	8.4	5.72	0.04
114	A1Z8R5	Hexosyltransferase OS=Drosophila melanogaster OX=7227 GN=Dmel\CG30037 PE=3 SV=1	31	49262	4	2	3	1	4	9.74	0.07
115	Q9W3X8	RH42690p OS=Drosophila melanogaster OX=7227 GN=Dmel\CG3198 PE=1 SV=2	31	50259	3	1	2	1	7.8	6.87	0.07
116	M9PCC1	Receptor of activated protein kinase C 1, isoform C OS=Drosophila melanogaster OX=7227 GN=Rack1 PE=4 SV=1	31	36109	5	1	4	1	11.9	7.14	0.09
117	D6W4V3	MIP19557p OS=Drosophila melanogaster OX=7227 GN=CG14985-RB PE=1 SV=1	30	22179	2	1	2	1	7.9	5.11	0.15
118	P22808	Homeobox protein vnd OS=Drosophila melanogaster OX=7227 GN=vnd PE=1 SV=3	30	76547	7	4	3	1	4	6.93	0.04
119	P16620	Tyrosine-protein phosphatase 69D OS=Drosophila melanogaster OX=7227 GN=Ptp69D PE=1 SV=2	30	169122	7	1	6	1	2.7	6.14	0.02
120	E8NH74	LD23514p OS=Drosophila melanogaster OX=7227 GN=pug-RD PE=2 SV=1	30	104123	9	1	9	1	9.1	7.86	0.03
121	I1WYH4	RH19138p1 (Fragment) OS=Drosophila melanogaster OX=7227 GN=pug-RC PE=2 SV=1	30	102976	10	1	9	1	9.8	7.34	0.03
122	Q9W1R4	Little elongation complex subunit 1 OS=Drosophila melanogaster OX=7227 GN=Ice1 PE=1 SV=2	30	158794	14	1	11	1	8.7	5.29	0.02
123	X2JEX7	Ubiquitin-specific protease 7, isoform C OS=Drosophila melanogaster OX=7227 GN=Usp7 PE=3 SV=1	30	130764	8	1	6	1	4.2	5.66	0.02
124	Q9VNW6	Delta-1-pyrroline-5-carboxylate synthase OS=Drosophila melanogaster OX=7227 GN=Dmel\CG7470 PE=1 SV=1	29	84610	11	1	10	1	11.2	6.27	0.04
125	A0A0B4K6N7	Ectopic P-granules autophagy protein 5, isoform D OS=Drosophila melanogaster OX=7227 GN=Epg5 PE=1 SV=1	29	283121	14	1	11	1	4.7	6.09	0.01
126	O76934	Iron regulatory protein-1A OS=Drosophila melanogaster OX=7227 GN=Irp-1A PE=2 SV=1	29	99328	6	1	6	1	6.7	5.57	0.03
127	C7LA95	FI05817p (Fragment) OS=Drosophila melanogaster OX=7227 PE=2 SV=1	29	102502	4	1	4	1	4.6	5.73	0.03
128	A0A0B4KEH0	14-3-3zeta, isoform K OS=Drosophila melanogaster OX=7227 GN=14-3-3zeta PE=1 SV=1	29	28324	4	1	3	1	12.5	4.77	0.12
129	E8NH92	AT07754p OS=Drosophila melanogaster OX=7227 GN=Psa-RC PE=2 SV=1	29	123452	8	1	7	1	8.1	5.93	0.05
130	A0A0B4LF63	Bardet-Biedl syndrome 4, isoform B OS=Drosophila melanogaster OX=7227 GN=BBS4 PE=4 SV=1	29	52849	3	1	2	1	3.3	6.08	0.06
131	Q8IN25	Aminopeptidase OS=Drosophila melanogaster OX=7227 GN=anon-WO0140519.24 PE=1 SV=1	28	107009	3	1	3	1	4.1	5.28	0.03
132	X2JL49	Uncharacterized protein, isoform B OS=Drosophila melanogaster OX=7227 GN=Dmel\CG7332 PE=4 SV=1	28	62172	1	1	1	1	1.3	5.63	0.05
133	Q9VG74	Sialic acid synthase OS=Drosophila melanogaster OX=7227 GN=NANS PE=1 SV=2	28	41705	4	1	3	1	9.7	5.97	0.08
134	Q9VX29	RE33814p OS=Drosophila melanogaster OX=7227 GN=Dmel\CG12990 PE=2 SV=2	28	76875	5	1	5	1	7.5	7.84	0.04
135	Q9VTP0	Uncharacterized protein OS=Drosophila melanogaster OX=7227 GN=CT18701 PE=4 SV=4	28	411349	16	0	14	0	3.6	6.21	0.01
136	Q6IHP0	HDC02029 OS=Drosophila melanogaster OX=7227 GN=HDC02029 PE=4 SV=1	28	25075	2	1	2	1	8.4	9.97	0.13
137	Q9VWK9	Heterochromatin protein 1D3 chromoshadow domain OS=Drosophila melanogaster OX=7227 GN=HP1D3csd PE=2 SV=1	28	19839	1	1	1	1	3.9	4.8	0.17
138	Q7KTJ7	Basigin, isoform G OS=Drosophila melanogaster OX=7227 GN=Bsg PE=1 SV=1	28	70944	3	1	3	1	4.6	6.4	0.05
139	C7LAD5	RE21427p (Fragment) OS=Drosophila melanogaster OX=7227 GN=CG32195-RA PE=2 SV=1	28	47726	2	1	2	1	3.1	5.95	0.07
140	Q9V3D6	Probable cleavage and polyadenylation specificity factor subunit 2 OS=Drosophila melanogaster OX=7227 GN=Cpsf100 PE=1 SV=1	28	85935	3	1	3	1	3.8	5.29	0.04
141	Q9VRM1	Uncharacterized protein, isoform A OS=Drosophila melanogaster OX=7227 GN=Dmel\CG13285 PE=4 SV=1	27	21703	4	1	2	1	8.6	9.1	0.15
142	A0A0B4K614	Uncharacterized protein, isoform D OS=Drosophila melanogaster OX=7227 GN=DHC3B PE=4 SV=1	27	544820	31	1	26	1	4.9	5.87	0.01
143	Q4QQB6	LD29862p (Fragment) OS=Drosophila melanogaster OX=7227 PE=2 SV=1	27	131665	6	1	5	1	3.8	9.76	0.02
144	B7Z0Y5	Uncharacterized protein, isoform G OS=Drosophila melanogaster OX=7227 GN=Dmel\CG14408 PE=4 SV=2	27	67820	2	1	2	1	2.4	6.03	0.05
145	Q2XY44	CG14411 (Fragment) OS=Drosophila melanogaster OX=7227 GN=CG14411 PE=4 SV=1	27	93348	8	1	6	1	8.7	6.76	0.04
146	Q29QZ9	IP16206p (Fragment) OS=Drosophila melanogaster OX=7227 PE=2 SV=1	27	56078	5	1	3	1	6	9.6	0.06
147	Q9GU23	Beta-galactoside alpha-2,6-sialyltransferase OS=Drosophila melanogaster OX=7227 GN=SiaT PE=2 SV=1	27	54473	6	1	3	1	5.7	9.6	0.06
148	Q9VWI2	N(Alpha)-acetyltransferase 15/16, isoform A OS=Drosophila melanogaster OX=7227 GN=Naa15-16 PE=1 SV=1	27	103882	11	1	7	1	8.4	6.86	0.03
149	Q9VBT8	IP11925p OS=Drosophila melanogaster OX=7227 GN=Dmel\CG11878 PE=2 SV=1	27	48742	4	0	4	0	9.3	6.51	0.07
150	Q9VPW4	DNA-directed RNA polymerase OS=Drosophila melanogaster OX=7227 GN=mtRNApol PE=2 SV=1	27	157813	5	1	4	1	2.7	8.9	0.02
151	A4V3J5	Heterogeneous nuclear ribonucleoprotein at 98DE, isoform C OS=Drosophila melanogaster OX=7227 GN=Hrb98DE PE=1 SV=1	27	39014	4	1	3	1	7.9	9.01	0.08
152	Q9VKB9	Rab3 GTPase-activating protein regulatory subunit OS=Drosophila melanogaster OX=7227 GN=Rab3-GAP PE=1 SV=2	27	152794	19	1	10	1	6.3	5.43	0.02
153	A8WHB7	IP19912p OS=Drosophila melanogaster OX=7227 GN=CG34049-RA PE=2 SV=1	27	36514	3	1	3	1	7.2	9.6	0.09
154	B5RJI3	IP12582p (Fragment) OS=Drosophila melanogaster OX=7227 GN=msta-RA PE=2 SV=1	27	57006	5	1	5	1	10.9	7.29	0.06
155	Q9VX70	IP12247p OS=Drosophila melanogaster OX=7227 GN=Dmel\CG18258 PE=2 SV=2	27	51706	1	1	1	1	1.3	5.14	0.06
156	Q8I0T1	RE40923p OS=Drosophila melanogaster OX=7227 GN=Dmel\CG32115 PE=2 SV=1	27	55284	7	0	3	0	5.1	5.86	0.06
157	A8JUQ9	Vav guanine nucleotide exchange factor, isoform C OS=Drosophila melanogaster OX=7227 GN=Vav PE=1 SV=1	26	114939	8	1	5	1	4.3	5.9	0.03
158	Q2HPH2	Peptide receptor GPCR OS=Drosophila melanogaster OX=7227 GN=CNMaR PE=2 SV=1	26	55662	3	1	2	1	3.1	8.83	0.06
159	Q9VP25	Carboxylic ester hydrolase OS=Drosophila melanogaster OX=7227 GN=Est-Q PE=2 SV=1	26	61821	2	1	1	1	1.4	5.34	0.05
160	A0A126GUU0	CCR4-NOT transcription complex subunit 10, isoform B OS=Drosophila melanogaster OX=7227 GN=Not10 PE=4 SV=1	26	70275	8	0	8	0	11.2	6.04	0.05
161	Q9VK47	AT09773p OS=Drosophila melanogaster OX=7227 GN=Vha68-3 PE=2 SV=1	26	82883	5	0	5	0	7.3	5.09	0.04
162	A0A0S0X8K7	Mitochondrial import inner membrane translocase subunit TIM50 OS=Drosophila melanogaster OX=7227 GN=ttm50 PE=3 SV=1	26	49754	1	0	1	0	2.6	6.94	0.07
163	Q1RKQ8	IP03518p OS=Drosophila melanogaster OX=7227 GN=Glu-RA PE=2 SV=1	26	32904	1	1	1	1	2.1	8.44	0.1
164	B7FNQ3	RE33133p OS=Drosophila melanogaster OX=7227 GN=Cg25C-RC PE=2 SV=1	26	175494	11	0	9	0	7.9	8.78	0.02
165	Q9VTH4	Protein scylla OS=Drosophila melanogaster OX=7227 GN=scyl PE=2 SV=1	26	30914	6	0	4	0	11.8	9.24	0.11
166	Q5U117	Enigma OS=Drosophila melanogaster OX=7227 GN=Egm PE=1 SV=1	25	71277	1	1	1	1	0.8	6.03	0.05
167	M9PBL3	Heat shock protein 83, isoform B OS=Drosophila melanogaster OX=7227 GN=Hsp83 PE=3 SV=1	25	82099	8	1	5	1	4.3	4.91	0.04
168	Q5BN18	Gag protein OS=Drosophila melanogaster OX=7227 PE=4 SV=1	25	42395	3	1	3	1	11.7	9.58	0.08
169	Q9VW15	Histone-lysine N-methyltransferase ash1 OS=Drosophila melanogaster OX=7227 GN=ash1 PE=1 SV=3	25	248850	17	0	14	0	6.1	9.62	0.01
170	Q9VZF4	F-box/WD repeat-containing protein 7 OS=Drosophila melanogaster OX=7227 GN=ago PE=1 SV=1	25	143269	5	0	3	0	2.2	5.09	0.02
171	Q9VQ78	LD16031p OS=Drosophila melanogaster OX=7227 GN=TBCD PE=1 SV=1	25	135908	4	1	4	1	3.4	5.6	0.02
172	M9NEJ1	Uncharacterized protein OS=Drosophila melanogaster OX=7227 GN=CG12377 PE=4 SV=1	25	20133	2	1	1	1	4.1	6.06	0.18
173	M9PF16	Spectrin beta chain OS=Drosophila melanogaster OX=7227 GN=beta-Spec PE=3 SV=1	24	268203	30	0	23	0	10.7	5.2	0.01
174	Q9VW23	Male sterile (3) 76Cc OS=Drosophila melanogaster OX=7227 GN=ms(3)76Cc PE=4 SV=1	24	132960	14	0	10	0	9	9.33	0.02
175	Q6IHW2	HDC00715 OS=Drosophila melanogaster OX=7227 GN=HDC00715 PE=4 SV=1	24	40747	5	1	5	1	14.5	10.24	0.08
176	Q9NEG0	EG:BACR25B3.10 protein OS=Drosophila melanogaster OX=7227 GN=trol PE=4 SV=1	24	102669	3	0	3	0	3.1	4.92	0.03
177	M9PGH3	Chitinase 10, isoform B OS=Drosophila melanogaster OX=7227 GN=Cht10 PE=3 SV=1	24	261692	8	0	7	0	3.2	6.26	0.01
178	F0JAN5	RT10273p (Fragment) OS=Drosophila melanogaster OX=7227 GN=swi2-RA PE=2 SV=1	24	50947	1	0	1	0	1.4	7.33	0.06
179	Q9VIG1	FI12406p OS=Drosophila melanogaster OX=7227 GN=l(2)05287 PE=1 SV=2	24	121016	8	0	8	0	8.1	8.93	0.03
180	M9PJN5	Histone deacetylase 6, isoform G OS=Drosophila melanogaster OX=7227 GN=HDAC6 PE=1 SV=1	24	133037	2	0	2	0	1.6	6.05	0.02
181	Q9VAI4	GM12182p OS=Drosophila melanogaster OX=7227 GN=Naa40 PE=1 SV=1	24	23603	1	0	1	0	4	8.73	0.14
182	Q9VLU4	Serine protease inhibitor 28Dc OS=Drosophila melanogaster OX=7227 GN=Spn28Dc PE=2 SV=2	24	59483	4	0	4	0	8	6.94	0.06
183	A0A0B4KG81	Uncharacterized protein, isoform B OS=Drosophila melanogaster OX=7227 GN=Dmel\CG15099 PE=4 SV=1	24	302834	16	1	15	1	5.9	6.2	0.01
184	O18413	26S proteasome regulatory subunit 8 OS=Drosophila melanogaster OX=7227 GN=Rpt6 PE=1 SV=2	24	45999	5	0	3	0	7.9	8.51	0.07
185	E1JH71	U6 small nuclear RNA (adenine-(43)-N(6))-methyltransferase OS=Drosophila melanogaster OX=7227 GN=Dmel\CG7544 PE=3 SV=1	24	35466	5	1	4	1	8.9	8.13	0.09
186	B7Z0D7	Uncharacterized protein, isoform B OS=Drosophila melanogaster OX=7227 GN=Dmel\CG7504 PE=4 SV=1	24	192814	14	1	10	1	6.3	9.02	0.02
187	Q2XXU2	CG17766 (Fragment) OS=Drosophila melanogaster OX=7227 GN=Rbcn-3B PE=4 SV=1	24	168462	13	0	9	0	5.4	7.45	0.02
188	Q4V579	IP13966p OS=Drosophila melanogaster OX=7227 GN=Dmel\CG8925 PE=2 SV=1	24	67546	2	0	2	0	2.6	6.47	0.05
189	A8DYB0	Midasin OS=Drosophila melanogaster OX=7227 GN=Dmel\CG13185 PE=1 SV=2	23	635782	32	1	28	1	4.8	5.19	0.01
190	F3YDM9	RE11896p OS=Drosophila melanogaster OX=7227 GN=Sap130-RC PE=2 SV=1	23	131535	2	0	2	0	1.2	10.67	0.02
191	Q9XZU2	5~-3~ exoribonuclease 1 OS=Drosophila melanogaster OX=7227 GN=pcm PE=2 SV=1	23	185345	13	0	9	0	5.4	8.03	0.02
192	E1JHQ6	Amino acid transporter OS=Drosophila melanogaster OX=7227 GN=Eaat2 PE=3 SV=1	23	63360	1	1	1	1	1	5.49	0.05
193	Q8MSQ4	Mekk1, isoform B OS=Drosophila melanogaster OX=7227 GN=Mekk1 PE=2 SV=1	23	178778	17	0	11	0	7.1	7.44	0.02
194	Q9VIQ1	IP07705p OS=Drosophila melanogaster OX=7227 GN=AANATL3 PE=2 SV=1	23	25171	5	0	4	0	16.2	6.32	0.13
195	Q9VEB1	IP09655p OS=Drosophila melanogaster OX=7227 GN=Mdh2 PE=1 SV=1	23	35524	9	1	9	1	28	9.2	0.2
196	A1A6S3	IP16956p OS=Drosophila melanogaster OX=7227 PE=2 SV=1	23	7379	2	0	2	0	37.1	5.25	0.48
197	Q9VAE7	Uncharacterized protein, isoform A OS=Drosophila melanogaster OX=7227 GN=CG7854 PE=4 SV=2	23	78343	6	0	4	0	5.1	6.15	0.04
198	A1ZBT2	Uncharacterized protein, isoform A OS=Drosophila melanogaster OX=7227 GN=anon-WO0153538.60 PE=4 SV=1	22	59388	5	0	5	0	11.5	4.88	0.06
199	Q8T4G0	SD03066p OS=Drosophila melanogaster OX=7227 GN=CG13868 PE=2 SV=1	22	33963	6	0	6	0	17.1	4.7	0.1
200	P52304	Serine/threonine-protein kinase polo OS=Drosophila melanogaster OX=7227 GN=polo PE=1 SV=2	22	67614	5	0	5	0	7.3	9.03	0.05
201	Q9VNG0	Mediator of RNA polymerase II transcription subunit 27 OS=Drosophila melanogaster OX=7227 GN=MED27 PE=1 SV=1	22	34189	3	0	2	0	5.5	6.83	0.1
202	P13060	Elongation factor 2 OS=Drosophila melanogaster OX=7227 GN=EF2 PE=1 SV=4	22	95424	9	0	7	0	9.2	6.17	0.03
203	Q9VFA8	Uncharacterized protein, isoform D OS=Drosophila melanogaster OX=7227 GN=CG4285 PE=4 SV=5	22	121972	2	0	2	0	1.8	8.82	0.03
204	Q9VQK7	LD45152p OS=Drosophila melanogaster OX=7227 GN=Sf3b2 PE=1 SV=2	22	84786	2	0	2	0	3.2	5.21	0.04
205	Q8SX54	LP10895p OS=Drosophila melanogaster OX=7227 GN=proPO-AE PE=1 SV=1	21	40479	1	0	1	0	5.8	5.99	0.08
206	Q4V6R8	U6 snRNA-associated Sm-like protein LSm1 OS=Drosophila melanogaster OX=7227 GN=CG4279 PE=2 SV=1	21	15832	3	0	2	0	17.5	5.14	0.21
207	M9PIM3	Uncharacterized protein OS=Drosophila melanogaster OX=7227 GN=lincRNA.665 PE=4 SV=1	21	120326	5	0	4	0	3.5	8.81	0.03
208	B5X533	IP21864p OS=Drosophila melanogaster OX=7227 GN=Lrp4 PE=2 SV=1	21	230527	25	0	15	0	8.6	5.83	0.01
209	Q9VAY2	Glycoprotein 93 OS=Drosophila melanogaster OX=7227 GN=Gp93 PE=1 SV=1	21	90296	4	0	4	0	3.6	4.93	0.04
210	B7FNQ2	RE24885p OS=Drosophila melanogaster OX=7227 GN=fra-RA PE=2 SV=1	21	136265	6	0	5	0	5.8	5.99	0.02
211	Q9VNI8	Hpr1 OS=Drosophila melanogaster OX=7227 GN=Hpr1 PE=1 SV=1	21	81280	4	1	4	1	4.6	4.95	0.04
212	E1JJM9	GEO07866p1 OS=Drosophila melanogaster OX=7227 GN=RpS15Aa PE=1 SV=1	21	14933	3	0	2	0	16.2	9.84	0.23
213	Q9VK91	GH04442p OS=Drosophila melanogaster OX=7227 GN=Dmel\CG6405 PE=2 SV=2	21	45322	5	0	3	0	12.4	5.88	0.07
214	Q9VTW6	U6 snRNA-associated Sm-like protein LSm2 OS=Drosophila melanogaster OX=7227 GN=BcDNA:GM14851 PE=1 SV=1	21	10845	2	0	2	0	25.3	6.04	0.32
215	Q7JW48	RE12410p OS=Drosophila melanogaster OX=7227 GN=Dmel\CG10911 PE=2 SV=1	20	38082	2	0	2	0	10	4.04	0.09
216	Q961X2	Solute carrier organic anion transporter family member OS=Drosophila melanogaster OX=7227 GN=Oatp58Dc PE=2 SV=1	20	78563	2	0	2	0	2.6	8.52	0.04
217	E9NA96	Ionotropic receptor 25a OS=Drosophila melanogaster OX=7227 GN=Ir25a PE=1 SV=1	20	108566	13	0	8	0	8.6	5.69	0.03
218	Q7JY07	Glyceraldehyde-3-phosphate dehydrogenase OS=Drosophila melanogaster OX=7227 GN=anon-WO0140519.132 PE=2 SV=1	20	37785	5	0	3	0	7.3	8.82	0.18
219	Q9VMK0	IP15246p OS=Drosophila melanogaster OX=7227 GN=Ucp4B PE=2 SV=1	20	38079	4	0	4	0	16	9.03	0.09
220	E8NHB1	LD23043p OS=Drosophila melanogaster OX=7227 GN=Taf2 PE=1 SV=1	20	140722	5	0	4	0	3.5	6.81	0.02
221	Q9VJY7	Uncharacterized protein OS=Drosophila melanogaster OX=7227 GN=FBgn 32517 PE=4 SV=1	19	221426	19	0	17	0	9.4	9.29	0.01
222	P20828	Retrovirus-related Gag polyprotein from transposon 297 OS=Drosophila melanogaster OX=7227 GN=gag PE=4 SV=1	19	49277	10	0	3	0	7.5	8.97	0.07
223	E1UIL3	CG33306 protein OS=Drosophila melanogaster OX=7227 GN=CG33306 PE=4 SV=1	19	26992	3	0	2	0	11.1	4.69	0.12
224	Q9VIM1	Uncharacterized protein, isoform F OS=Drosophila melanogaster OX=7227 GN=CG11016 PE=1 SV=5	19	78322	6	0	5	0	6.3	5.91	0.04
225	A0A0B4LET0	Uncharacterized protein, isoform B OS=Drosophila melanogaster OX=7227 GN=Dmel\CG7737 PE=1 SV=1	19	62419	4	0	4	0	9.4	5.19	0.05
226	A0A0B4LHX1	GEO08148p1 OS=Drosophila melanogaster OX=7227 GN=C PE=2 SV=1	19	17146	2	0	2	0	15.7	5.93	0.2
227	Q9VPY3	Charon OS=Drosophila melanogaster OX=7227 GN=Charon PE=2 SV=2	19	60023	4	0	4	0	6.9	6.69	0.05
228	Q8IMA2	RT11906p1 OS=Drosophila melanogaster OX=7227 GN=Dmel\CG32006 PE=2 SV=1	18	52240	3	0	2	0	5.4	8.23	0.06
229	Q8SZR5	LP03951p (Fragment) OS=Drosophila melanogaster OX=7227 GN=DnaJ-60 PE=2 SV=2	18	26273	1	0	1	0	6.1	9.68	0.13
230	A0A075BJR0	Stonewall (Fragment) OS=Drosophila melanogaster OX=7227 GN=stwl PE=4 SV=1	18	107408	7	0	5	0	5	9.49	0.03
231	C6SV36	IP19903p OS=Drosophila melanogaster OX=7227 GN=CG3884-RB PE=1 SV=1	18	32299	1	0	1	0	3.7	8.44	0.1
232	B7YZQ6	Ionotropic receptor 60d OS=Drosophila melanogaster OX=7227 GN=Ir60d PE=4 SV=2	18	66644	8	0	6	0	11.8	9.12	0.05
233	M9PDA6	Uncharacterized protein, isoform C OS=Drosophila melanogaster OX=7227 GN=Dmel\CG2614 PE=4 SV=1	18	76227	5	0	5	0	7.2	5.9	0.04
234	Q9VDK2	GH15831p OS=Drosophila melanogaster OX=7227 GN=Dmel\CG5466 PE=2 SV=2	18	63628	2	0	2	0	3.2	8.45	0.05
235	Q7JZN2	Multiple C2 domain and transmembrane region protein, isoform B OS=Drosophila melanogaster OX=7227 GN=Mctp PE=2 SV=1	17	69529	7	1	7	1	10.7	7.16	0.05
236	A1ZBD6	Multiple C2 and transmembrane domain-containing protein OS=Drosophila melanogaster OX=7227 GN=Mctp PE=1 SV=3	17	104012	8	1	8	1	9.3	7.34	0.03
237	C7LAF6	RE09961p OS=Drosophila melanogaster OX=7227 GN=rdx-RA PE=2 SV=1	17	46234	2	0	1	0	2.7	5.75	0.07
238	Q9I810	LP09838p OS=Drosophila melanogaster OX=7227 PE=2 SV=1	17	10379	1	0	1	0	8	11.3	0.33
239	Q9VAH4	Protein phosphatase PTC7 homolog fig OS=Drosophila melanogaster OX=7227 GN=fig PE=2 SV=1	17	35159	3	0	3	0	9.6	7.7	0.09
240	M9PG43	Tricornered, isoform B OS=Drosophila melanogaster OX=7227 GN=trc PE=3 SV=1	17	53698	6	0	3	0	7.8	6.03	0.06
241	Q4V3G9	IP10444p OS=Drosophila melanogaster OX=7227 GN=CG12985 PE=2 SV=2	17	43838	2	1	1	1	3.6	6.56	0.08
242	Q9VEA2	GH10703p OS=Drosophila melanogaster OX=7227 GN=Vps39 PE=2 SV=1	17	101013	6	1	4	1	3.8	5.85	0.03
243	Q9VHB9	Probable tRNA (uracil-O(2)-)-methyltransferase OS=Drosophila melanogaster OX=7227 GN=trmt44 PE=2 SV=2	17	60145	2	1	2	1	3.1	8.56	0.05
244	D7F982	Odorant receptor 85w (Fragment) OS=Drosophila melanogaster OX=7227 GN=or85e PE=4 SV=1	17	51887	7	0	7	0	9.6	9.28	0.06
245	Q5IFF8	Alpha amylase (Fragment) OS=Drosophila melanogaster OX=7227 GN=amy-d PE=3 SV=1	17	32238	5	0	3	0	3.4	6.31	0.1
246	Q6IJY9	HDC13940 OS=Drosophila melanogaster OX=7227 GN=HDC13940 PE=4 SV=1	16	13357	1	1	1	1	5.3	10.18	0.26
247	E1JJQ3	Gamma-tubulin complex component OS=Drosophila melanogaster OX=7227 GN=Grip84 PE=1 SV=1	16	103915	7	0	4	0	3.5	6.18	0.03
248	B5RIN5	Acyl-coenzyme A oxidase OS=Drosophila melanogaster OX=7227 PE=2 SV=1	16	74981	4	0	4	0	5.4	6.46	0.04
249	B3DN70	RE10805p OS=Drosophila melanogaster OX=7227 GN=CG7627-RA PE=2 SV=1	16	152957	11	0	11	0	8.8	6.96	0.02
250	X2JAU8	Protein nervous wreck OS=Drosophila melanogaster OX=7227 GN=nwk PE=1 SV=1	16	117924	8	0	5	0	5.5	4.48	0.03
251	Q8T4D6	Aconitate hydratase, mitochondrial OS=Drosophila melanogaster OX=7227 GN=mAcon2 PE=2 SV=1	16	86083	4	1	3	1	4.3	6.69	0.04
252	A0A0B4KI55	Uncharacterized protein, isoform E OS=Drosophila melanogaster OX=7227 GN=Dmel\CG7568 PE=4 SV=1	16	53740	5	0	4	0	7.7	5.8	0.06
253	Q960U5	LD34444p OS=Drosophila melanogaster OX=7227 GN=CG8155 PE=2 SV=1	16	62221	7	0	4	0	9.1	5.13	0.05
254	Q5BIB8	RE19569p OS=Drosophila melanogaster OX=7227 GN=Dmel\CG41520 PE=2 SV=1	16	85614	2	0	2	0	2.6	7.61	0.04
255	E1JHA6	Uninflatable, isoform C OS=Drosophila melanogaster OX=7227 GN=uif PE=1 SV=1	16	404173	10	0	8	0	3.1	5.11	0.01
256	Q6IJA8	HDC15396 OS=Drosophila melanogaster OX=7227 GN=HDC15396 PE=4 SV=1	15	22495	1	0	1	0	5	10.36	0.15
257	Q8IPQ6	Polymerase (DNA-directed), delta interacting protein 2, isoform B OS=Drosophila melanogaster OX=7227 GN=POLDIP2 PE=1 SV=1	15	48248	3	0	2	0	4.4	5.98	0.07
258	B6UYA5	Kinesin-like protein (Fragment) OS=Drosophila melanogaster OX=7227 GN=sub PE=3 SV=1	14	59315	8	0	7	0	10.5	7.04	0.06
259	L0MQ04	ATP synthase subunit beta OS=Drosophila melanogaster OX=7227 GN=ATPsynbeta PE=1 SV=1	14	54649	8	0	5	0	10.8	5.14	0.06
260	M9PDS3	Sallimus, isoform T OS=Drosophila melanogaster OX=7227 GN=sls PE=4 SV=1	14	2056363	79	0	63	0	4.3	4.96	0
261	Q9I7U4	Titin OS=Drosophila melanogaster OX=7227 GN=sls PE=1 SV=3	14	2071398	80	0	64	0	4.3	4.96	0
262	Q8MRA8	RE53177p (Fragment) OS=Drosophila melanogaster OX=7227 GN=CG14205 PE=2 SV=1	14	82557	1	0	1	0	3	8.12	0.04
263	Q6IDH2	RH58004p OS=Drosophila melanogaster OX=7227 GN=Dmel\CG6145 PE=2 SV=1	14	61741	1	0	1	0	1.5	6.47	0.05
264	Q86CV8	Hmr OS=Drosophila melanogaster OX=7227 PE=4 SV=1	14	159655	8	1	8	1	5.4	9.63	0.02
