# Supplementary material for: Werner syndrome exonuclease promotes gut regeneration and causes age-associated gut hyperplasia in Drosophila
Source: PLoS Biol. 2025 Apr 22;23(4):e3003121. doi: 10.1371/journal.pbio.3003121 (PMC12013949; doi:10.1371/journal.pbio.3003121)
Supplement: S6 Table — (XLSX) [file pbio.3003121.s013.xlsx]

## Sheet: identified ＆quantified protein
prot_hit_num	prot_acc	prot_desc	prot_score	prot_mass	prot_matches	prot_matches_sig	prot_sequences	prot_sequences_sig	prot_cover	prot_pi	emPAI
1	E1JJF3	Innexin OS=Drosophila melanogaster OX=7227 GN=Inx2 PE=1 SV=1	1003	42974	33	33	14	14	42.8	5.88	3.74
2	L0MQ04	ATP synthase subunit beta OS=Drosophila melanogaster OX=7227 GN=ATPsynbeta PE=1 SV=1	288	54649	10	10	8	8	21.1	5.14	0.69
3	P35381	ATP synthase subunit alpha, mitochondrial OS=Drosophila melanogaster OX=7227 GN=blw PE=1 SV=2	273	59612	14	14	10	10	17.9	9.09	0.81
4	L7S4W3	FI20807p1 (Fragment) OS=Drosophila melanogaster OX=7227 GN=CG10477-RA PE=2 SV=1	249	29185	6	6	5	5	27.4	9.72	0.72
5	Q9VVM2	LP12049p OS=Drosophila melanogaster OX=7227 GN=BcDNA:LP12049 PE=1 SV=1	181	20178	4	4	4	4	25.6	8.78	0.85
6	P00334	Alcohol dehydrogenase OS=Drosophila melanogaster OX=7227 GN=Adh PE=1 SV=2	178	27858	6	6	4	4	24.2	7.74	0.76
7	M9PDK5	V-type proton ATPase subunit H OS=Drosophila melanogaster OX=7227 GN=VhaSFD PE=3 SV=1	156	54156	5	5	5	5	13	6.16	0.34
8	Q9V3W6	Innexin inx7 OS=Drosophila melanogaster OX=7227 GN=Inx7 PE=2 SV=1	132	51036	5	5	3	3	8.2	9.18	0.37
9	A0A0B4LH50	Actin 87E, isoform C OS=Drosophila melanogaster OX=7227 GN=Act87E PE=3 SV=1	110	42174	5	5	5	5	17.3	5.3	0.46
10	E1JIJ5	Vacuolar H[+]-ATPase 55kD subunit, isoform C OS=Drosophila melanogaster OX=7227 GN=Vha55 PE=1 SV=1	95	54800	1	1	1	1	3.1	5.25	0.06
11	M9PJN8	Glyceraldehyde-3-phosphate dehydrogenase OS=Drosophila melanogaster OX=7227 GN=Gapdh2 PE=3 SV=1	93	35518	1	1	1	1	4.2	8.56	0.09
12	Q7K3P6	GH21490p OS=Drosophila melanogaster OX=7227 GN=Dmel\CG6484 PE=1 SV=1	90	50638	2	2	2	2	4.1	5.09	0.13
13	O97069	Argininosuccinate synthase OS=Drosophila melanogaster OX=7227 GN=Ass PE=2 SV=1	89	47021	3	3	1	1	1.7	5.91	0.07
14	F3YDH0	Heat shock 70-kDa protein cognate 3, isoform E OS=Drosophila melanogaster OX=7227 GN=Hsc70-3 PE=1 SV=1	86	72330	1	1	1	1	2.4	5.22	0.05
15	F3YDA0	Fructose-bisphosphate aldolase OS=Drosophila melanogaster OX=7227 GN=Ald-RI PE=2 SV=1	74	42901	4	4	4	4	9.6	6.97	0.35
16	X2J4W8	Kruppel homolog 2, isoform C OS=Drosophila melanogaster OX=7227 GN=Kr-h2 PE=1 SV=1	68	31309	2	2	2	2	7.2	9.8	0.22
17	A0A023GRW4	Terribly reduced optic lobes, isoform AZ OS=Drosophila melanogaster OX=7227 GN=trol PE=1 SV=1	60	452406	3	3	3	3	0.7	4.81	0.02
18	D1Z385	SD21251p OS=Drosophila melanogaster OX=7227 GN=sesB-RD PE=2 SV=1	59	34421	4	4	4	4	12.8	9.82	0.45
19	A0A0B4LEY6	Nascent polypeptide associated complex protein alpha subunit, isoform D OS=Drosophila melanogaster OX=7227 GN=Nacalpha PE=4 SV=1	52	23007	1	1	1	1	6.9	4.62	0.15
20	Q9VVZ4	Uncharacterized protein OS=Drosophila melanogaster OX=7227 GN=Dmel\CG14095 PE=1 SV=1	51	16050	1	1	1	1	13.6	9.94	0.21
21	Q9VAC1	GM14349p OS=Drosophila melanogaster OX=7227 GN=Dmel\CG7920 PE=1 SV=1	51	52278	2	2	2	2	4	8.29	0.13
22	A4V0N4	MIP16230p OS=Drosophila melanogaster OX=7227 GN=Vha68-2 PE=1 SV=1	46	68544	1	1	1	1	2	5.23	0.05
23	Q7JVP4	Bromodomain-containing protein, 140kD, isoform A OS=Drosophila melanogaster OX=7227 GN=Br140 PE=1 SV=1	44	158960	1	1	1	1	0.7	6.75	0.02
24	Q9W1N9	GH08205p OS=Drosophila melanogaster OX=7227 GN=Dmel\CG3906 PE=2 SV=1	42	27940	1	1	1	1	5	6.19	0.12
25	Q7K3V6	AT01345p OS=Drosophila melanogaster OX=7227 GN=mEFTu2 PE=1 SV=1	40	50098	1	1	1	1	2	7.61	0.07
26	Q9VGQ1	GM01350p OS=Drosophila melanogaster OX=7227 GN=alpha-KGDHC PE=1 SV=1	40	50177	1	1	1	1	1.7	9.51	0.07
27	B8Q7Z3	CG18210 protein (Fragment) OS=Drosophila melanogaster OX=7227 PE=4 SV=1	39	4396	1	1	1	1	15.9	10	0.84
28	Q9VNA3	GH21273p OS=Drosophila melanogaster OX=7227 GN=Dmel\CG11999 PE=1 SV=1	38	23847	1	1	1	1	7.4	6.29	0.14
29	Q9W2A4	Uncharacterized protein OS=Drosophila melanogaster OX=7227 GN=Dmel\CG13500 PE=4 SV=1	37	48231	1	1	1	1	1.7	10.22	0.07
30	Q6ILN0	HDC08890 OS=Drosophila melanogaster OX=7227 GN=HDC08890 PE=4 SV=1	36	7713	1	1	1	1	9.7	9.69	0.46
31	Q8SYU5	RE33762p OS=Drosophila melanogaster OX=7227 GN=Dmel\CG10086 PE=2 SV=1	35	52762	1	1	1	1	2.3	8.63	0.06
32	B7Z0E0	Isocitrate dehydrogenase [NADP] OS=Drosophila melanogaster OX=7227 GN=Idh PE=1 SV=2	34	54065	1	1	1	1	3.1	6.87	0.06
33	Q9V785	SH3 domain-binding protein 5 homolog OS=Drosophila melanogaster OX=7227 GN=pcs PE=1 SV=4	34	54189	1	1	1	1	1.9	5.64	0.06
34	D0IQI3	SD23213p OS=Drosophila melanogaster OX=7227 GN=Fim-RD PE=2 SV=1	34	72477	1	1	1	1	1.4	5.39	0.05
35	E1JH71	U6 small nuclear RNA (adenine-(43)-N(6))-methyltransferase OS=Drosophila melanogaster OX=7227 GN=Dmel\CG7544 PE=3 SV=1	32	35466	2	2	1	1	2	8.13	0.09
36	Q7YZ90	Uncharacterized protein, isoform C OS=Drosophila melanogaster OX=7227 GN=Dmel\CG17119 PE=1 SV=2	32	44788	1	1	1	1	1.8	5.22	0.07
37	Q8IGA0	SD14117p OS=Drosophila melanogaster OX=7227 GN=msb1l PE=2 SV=1	32	33251	1	1	1	1	3	5.64	0.1
38	A0A0B4KEE1	Aldehyde dehydrogenase OS=Drosophila melanogaster OX=7227 GN=Aldh-III PE=1 SV=1	30	56220	1	1	1	1	2.4	6.3	0.06
39	Q6IJE3	HDC15090 OS=Drosophila melanogaster OX=7227 GN=HDC15090 PE=4 SV=1	30	8381	1	1	1	1	8.1	10.03	0.42
40	Q0E9I3	Down syndrome cell adhesion molecule 1, isoform M OS=Drosophila melanogaster OX=7227 GN=Dscam1 PE=1 SV=1	30	224195	1	1	1	1	0.3	6.19	0.01
41	D0IQD3	AT22179p OS=Drosophila melanogaster OX=7227 GN=Sps2-RA PE=2 SV=1	30	35293	1	1	1	1	2.9	5.74	0.09
42	Q8MRD2	RE04513p (Fragment) OS=Drosophila melanogaster OX=7227 GN=Ccp84Ag PE=2 SV=1	30	21372	1	1	1	1	6.3	6.9	0.16
43	M9PBL3	Heat shock protein 83, isoform B OS=Drosophila melanogaster OX=7227 GN=Hsp83 PE=3 SV=1	30	82099	1	1	1	1	1.4	4.91	0.04
44	Q8MLT8	FI08015p OS=Drosophila melanogaster OX=7227 GN=CG3387 PE=2 SV=1	29	32439	1	1	1	1	2.2	9.71	0.1
45	B6V6Z8	Polyprotein OS=Drosophila melanogaster OX=7227 PE=4 SV=1	29	152036	1	1	1	1	0.5	8.81	0.02
46	Q9VX29	RE33814p OS=Drosophila melanogaster OX=7227 GN=Dmel\CG12990 PE=2 SV=2	29	76875	1	1	1	1	2	7.84	0.04
47	Q6IHP0	HDC02029 OS=Drosophila melanogaster OX=7227 GN=HDC02029 PE=4 SV=1	29	25075	2	2	1	1	3.3	9.97	0.13
48	G7H829	Crinkled, isoform C OS=Drosophila melanogaster OX=7227 GN=ck PE=1 SV=1	29	251804	1	1	1	1	0.3	9.05	0.01
49	Q9VH09	Glycine cleavage system P protein OS=Drosophila melanogaster OX=7227 GN=Dmel\CG3999 PE=1 SV=1	28	110556	1	1	1	1	1.9	6.58	0.03
50	Q9VVX5	Lysophospholipid acyltransferase 5 OS=Drosophila melanogaster OX=7227 GN=nes PE=1 SV=1	28	57812	1	1	1	1	1.4	8.37	0.06
51	Q6IHW2	HDC00715 OS=Drosophila melanogaster OX=7227 GN=HDC00715 PE=4 SV=1	28	40747	1	1	1	1	2.7	10.24	0.08
52	E1JI46	Mi-2, isoform C OS=Drosophila melanogaster OX=7227 GN=Mi-2 PE=1 SV=1	28	225772	1	1	1	1	0.4	5.46	0.01
53	E1JHQ6	Amino acid transporter OS=Drosophila melanogaster OX=7227 GN=Eaat2 PE=3 SV=1	28	63360	2	2	1	1	1	5.49	0.05
54	D2NUE4	MIP14162p OS=Drosophila melanogaster OX=7227 GN=CG7504-RC PE=2 SV=1	27	37312	1	1	1	1	3.5	8.62	0.09
55	L0CQN3	Putative cytochrome P450 6t3 (Fragment) OS=Drosophila melanogaster OX=7227 GN=Cyp6t3 PE=3 SV=1	27	57416	1	1	1	1	1.6	8.69	0.06
56	Q9W1U5	Putative gustatory receptor 59c OS=Drosophila melanogaster OX=7227 GN=Gr59c PE=2 SV=2	27	46590	1	1	1	1	1.8	8.84	0.07
57	Q4V6G9	IP04496p OS=Drosophila melanogaster OX=7227 GN=CG32023 PE=2 SV=1	25	18509	1	1	1	1	12.5	6.25	0.18
58	Q00IM9	RhoGAP18B-PC OS=Drosophila melanogaster OX=7227 GN=RhoGAP18B PE=2 SV=1	25	148813	1	1	1	1	0.6	6.45	0.02
59	Q9VPM5	Protein mushroom body miniature OS=Drosophila melanogaster OX=7227 GN=mbm PE=1 SV=1	25	59049	1	1	1	1	1.9	8.76	0.06
60	H8F4R0	FI19407p1 (Fragment) OS=Drosophila melanogaster OX=7227 GN=Myo61F-RA PE=2 SV=1	24	123673	1	1	1	1	1	9.15	0.03
61	Q9VUA0	G patch domain-containing protein 1 homolog OS=Drosophila melanogaster OX=7227 GN=CG8833 PE=2 SV=1	24	107947	2	2	1	1	0.7	8.78	0.03
62	X2JE64	Uncharacterized protein, isoform B OS=Drosophila melanogaster OX=7227 GN=Dmel\CG4198 PE=4 SV=1	23	53631	1	1	1	1	1.1	6.86	0.06
63	G4LU75	AT01930p1 OS=Drosophila melanogaster OX=7227 GN=neur-RE PE=2 SV=1	23	36218	1	1	1	1	2.1	11.23	0.09
64	Q5U0X8	LD10780p OS=Drosophila melanogaster OX=7227 GN=Dmel\CG12325 PE=1 SV=1	23	107064	1	1	1	1	0.7	5.19	0.03
65	A0A0B4KI07	Uncharacterized protein, isoform C OS=Drosophila melanogaster OX=7227 GN=Dmel\CG11873 PE=4 SV=1	22	290927	1	1	1	1	0.2	6.56	0.01
66	Q6NN18	Elongation of very long chain fatty acids protein OS=Drosophila melanogaster OX=7227 GN=CT42569 PE=2 SV=1	22	31170	1	1	1	1	5.3	9.67	0.11
67	Q9VB40	Uncharacterized protein, isoform C OS=Drosophila melanogaster OX=7227 GN=CG6599 PE=4 SV=3	18	172179	1	1	1	1	0.5	7.94	0.02
68	Q9VEC8	RE23139p1 OS=Drosophila melanogaster OX=7227 GN=CG32920 PE=1 SV=1	14	14854	1	1	1	1	6.2	6.74	0.23
