# Supplementary material for: Werner syndrome exonuclease promotes gut regeneration and causes age-associated gut hyperplasia in Drosophila
Source: PLoS Biol. 2025 Apr 22;23(4):e3003121. doi: 10.1371/journal.pbio.3003121 (PMC12013949; doi:10.1371/journal.pbio.3003121)
Supplement: S1 Data — (XLSX) [file pbio.3003121.s014.xlsx]

## Sheet: Fig1 data
Fig 1C		Fig 1E		Fig 1F		Fig 1I		Fig 1J		Fig 1L		Fig 1M		Fig 1P		Fig 1Q		Fig 1Z		Fig 1A'		Fig 1B'
Young	Old	Human Colon		Young	Old	Para-carcinoma	Colorectal-carcinoma	Para-cacinoma	Colorectal-cacinoma	Mouse crypts		Young	Old	Young	Old	Young	Old	esg-GFP;WRN-mcherry Age 7 Day	esg-GFP;WRN-mcherry Age 40 Day	Delta+,WRNexo-mcherry 7 Day	Delta+,WRNexo-mcherry 40 Day	NRE+,WRN-mcherry 7 Day	NRE+,WRN-mcherry 40 Day
52537.5	130902	WRN		1.02868	5.13763	225711	32879.4	1.15781	5.83261	WRN		0.911639	5.50544	34162.1	34675.1	1.0041	1.85732	33301.3	29547.1	28747.7	38033.4	13548.9	66462.2
41910.7	91659.6	Young	Old	1.00588	4.29294	135126	24703.6	1.16531	7.17318	Young	Old	1.05158	4.52747	34077.1	48718.8	1.00602	1.77925	21603.6	32912.5	26862.4	69887.8	17692.9	19236.4
41413.1	77920.9	1	4.09	1.02914	4.03391	236178	36178.8	0.741173	7.84005	1	4.68	1.04312	4.22488	26345.7	36176.2	1.00215	2.07374	26276.1	28752.4	31885.1	30035.3	14480.5	16890.4
53669.8	40758.6	1	2.4			96279.6	15227.3			1.02	6			32319.1	69880.8			12437.4	54115.7	19492.4	20998.3	14445.3	31977.6
43021	89123.6	1.13	3.27			151599	16039.2			0.8	5.72			26793.1	62060.3			27862.1	25988	15998.1	32321.5	19174.9	11908.2
24589.7	122223					162463	13742.9							13849.9	58158.6			55468.9	41810.3	9991.22	39804.7	19716.9	19565.7
65301.1	112477					139873	14002							34964.5	47264.9			33041.2	58976.1	23563.9	53826.4	38250.4	32622.5
42339.8	144444					96667.9	20012							20254.5	61505.2			34249.5	25483.5	22590.8	73097.4	11260.3	37003
52537.5	66046.9					164334	23771.6							57425.6	32575.1			38785.9	28358.8	21096.8	28436.8	20324.1	29590.4
76396.2	125878					108356	39642.1							25611.3	53339.5			9539.29	25243.2	25385.9	34655.1	35954	38504.6
54005.7	51450.9					112026	19641.4							35716.3	51870.1			38885.7	39715.5	18344.1	52306.3	35545.3	35576.7
23018.4	86443					119159	23729.1							24815.2	40728.2			28218.4	43315.2	45780.3	39565.3	18439.3	25742.8
58380.6	69069.3					78216.3	35993.1							33510.8	36031.1			14581.9	32219.4	7771.85	52183	7244.75	57044.5
64063.6	64003.7					84593.4	29615							19157.9	40502.5			24544.5	28424.3	16687.5	39754.3	42015.1	20126.3
85322.7	149384					97800.5	22099.9							48088.9	69938			13843	29942.7	25431.1	40521.3	38506.8	28814.5
63308.3	58718.3					186667	65025.6							49091.6	81824.1			17491.3	29728.9	28695.3	50557.3	20206.8	28989.9
76639.6	106896					87711.6	87016.7							23492.2	33322.4			8784.05	46267.8	31740.1	73652	34221.3	2833.29
59175.5	68474.2					136895	30832.4							16217.9	59953.9			17829.4	37336.5	21375.5	67353.5	39021	44892.7
90878.5	32088.1					124397	79590.4							39399.2	58317.2			12251.3	36786.1	9523.4	57722.7	11056.9	31002.8
51434.3	94095.9					96252.6	863304							28112.4	29434.8			12806	28232	21123.4	51677.8	12243.1	19825.5
46481	72622.1					88419.9	714723							17867.5	58203.7			13484.9	36215.1	25214.8	26581	5972.07	39319.6
62841.2	55789.1					163565	302814							27781.5	78988.3			25811.7	35197	22418.1	52667	8414.34	50848.1
62606.9	83723.2					154595	488270							20977.6	70502.6			17791	92199.2	28217.7	71356.1	37590.4	35995.2
29243.4	81046.6					207154	635272							38760.4	44035			18975.5	25115.8		30314.9	12739	32387.1
119251	74911.1					111007	199626							21376.3	80189.2			16601.1	51250.1		64247	5422.17	42177.7
44981.3	51675.8					157938	604185							15282.3	53147.1			35575.7	29438.9			11018.4	32218.5
62796.6	108954					132710	231831							29066.1	43141.7			17362.1	30752.5			31240.7	21844.5
50998.9	129165					142193	435747							22677	51284.9			48615.7	25198			7349.02	25540
67735.7	124276					303221	427949							33862	51153.6			36833.7	39783.6				38614.1
40133.4	93505.3					170219	249156							18829.7	54063.3			22374.9	43243.6				32910.6
77914.7	81752.4					201451	804681							26467.4	59344.2			13274.7	31045.9				15661.8
109436	75645.4					118975	154480							21110.4	202101			14946	25075.9				20394.5
62655.6	87950.8					105422	423640							20498.2	38590.7			29654.9	28803.1				57791.7
29821.5	147055					109299	535739							29002.3	91085.3			13417.9	50278.4				28472.3
38969.8	193053					142606	448260							37177.4	198905			20701	31064.4
57331.5	122979					112723	435531							29283.6	56117			41620.8	27210.3
60983.7	105088					102036	359524							72903	46403.9			27396.5	31542.6
152088	170743					65990	519825							40439.6	103601			23487.8	66939.5
117180	73234.2					164320	221624							45960.2	83700.8			11163.6	29674.3
76623.2	63241.7					96974.6	357119							34059.2	31667.8			47923.9	48915.8
84603.5	111931					107329	362615							33468.6	90490.6			30825.1	39885.9
40718.7	91634					107309	445458							26078.5	61593.3			36266.7	55204.7
60441.5	68085.6					129698	260328							19438.7	55658.2				31495.1
72737.2	65709.2					125036	348561							30164.6	58980.9
104546	106328					129605	342849							19221	37558.9
106741	80853.2					130736	554610							23261.8	35924.4
89185.5	138781					180613	483478							27281.7	43169.5
69970.5	98391					203606	268552							17775.7	45658.7
92611.8	126123					83968.5	271280							66540	30680.3
159400	201939					115429	390233							46170.8	37847.4
114546	124173					141107	634753							36027.6	34492.4
62638.7	206478					130056	332968							27787.5	49186.5
123398	112271					91228.7	159839							25386.1	27901.8
147629	89926.1					112750	194193							54177.5	47793.1
67484	137318					232287	211458							37971.4	51412.1
99159.4	115030					113483	138040							64962.9	27528.9
140854	133704					150477	289311							47337	36019.9
151949	49970.7					193495	202614							55000.9	27871.9
31031.4	57304.2					94515.8	303154							25160.3	43712.4
85096.8	83121.7					126455	507295							27899.6	60780.6
31649.1	91170.4					162996	197031							85312.2	40997.7
177091	41080.8					116220	245504							27715.3	61411.7
36107.9	56973.1					110465	374599							24985.3	40163.8
126556	158121					191150	345769							28379.3	49311.7
20246.9	50356.4					162490	375927							27646.6	65779.6
145534	136642					99858.8	243230							30197.9	87858.3
81734.7	119508					112689	395081							26647.5	35971
66879.5	179097					111152	294648							26437.8	66797.6
104902	144348					223858	216899							21064.2	68490.2
127187	86989.9					158426	224554							25915.3	36388.8
90457.6	95629.2					187292	176625							37343.6	51948.2
79386.7	116161					96902.8	289284							30910.9	100935
115911	190295					131255	148795								54584.6
64196.1	170263					232660	280098								106029
153975	79256.5					64941.5	506992								79718.6
94156.7	70877.7					209271	348981								67265.2
113975	61712.5					221815	279892								33830.1
96676.6	109965					163648	296522								49950.4
131899	127185					141450	200466								65932.8
184943	154371					160372	265736								83737.7
104137	167574					148757	218422								67777.1
135726	191394					115177	169339								67402.7
114739	184482					156082	244609								43212.9
88110	237192					148971	412707								42804
103530	92886.7					150604	200434								32684
197478	137140					117566	322855								49427.8
82414.7	117374					125521	290294								32073.3
67233.8	97455					151882	402592								25640.4
136790	72058.7					117114	432146								30467.7
67786.5	195086					137992	353958								33174.4
104246	128651					152411	371776								48817.5
154838	86923.7					113216	389705								33668.9
81994.9	87583.7					139901	223371
70147.8	87573.5					227124	486247
55246.1	156943					105146	277867
57356.8	181167					144619	377037
78836	89267.6					90815	243502
143479	181735					161450	236223
83000.5	146438					124926	178715
113914	108286					115734	212040
141948	316693					219499	435982
83668.1	145680					100051	257686
86841.2	94078.6					77413	390640
108292	78581.4					126654	227888
132680	152143					132407	270169
113805	175816					190074	328107
143143	162758					153311	510130
71579.7	127732					32769.1	333388
128869	132600					135183	244600
132368	66667					153984	422224
170471	143104					179548	450571
111869	98441.6					86335.3	188438
129707	121576					149696	412321
95345.9	108472					147348	384586
105265	220990					111881	363852
77043	233031					140049	640004
34472.9	129137					204096	340647
90108.9	130693					125877	311960
51869.3	152959					170535	276531
100833	203468					135773	383899
82400.8	74543					97447.9	241923
83058.9	155217					157352	380525
55815.1	99304					138563	327422
46732.3	180726					104185	394851
79368.1	107671					74457.2	397258
119076	170878					105810	346102
98785.8	136446					152309	569260
102778	142342					156910	464703
83489.2	135859					232672	260541
140538	85084.9					148163	298264
106414	62700					130113	266733
122449	85728.5					78987.6	325281
92816.3	191411					152306	372496
102089	131430					127023	279574
46371.7	181548					151466	406025
80024.9	199051					126406	299249
176228	215636					128363	358163
121997	128568					117266	323819
137360	115771					97042	169718
136824	124190					62081.6	301686
58963.1	79829.1					94927	430805
131714	140588					160362	301862
65063.3	99374.9					149773	532673
84937.3	100134					50012.5	475539
130717	138194					75909.6	460757
72199.8	72697.3					140274	511932
32630.5	221725					78239.1	497309
170311	166873					56083.2	361947
120522	102004					84266.5	449435
120746	208985					185464	264080
52399.9	94151.8					145830	444572
72141.8	123695					86452.2	341938
19998.8	154512					103812	472192
65475.5	143280					156952	194991
101609	173566					117738	357345
78679.6	119834					50318.7	399850
98950.5	265132					116469	259144
105886	122574					83811.1	325882
99317.9	113162					92266.5	277552
116095	206426					120380	316257
109948	84143.8					104890	473589
130094	76925					133049	264190
60554	174804					119246	273854
142509	172538					77773.6	301051
47424.4	102082					139847	304059
60426.2	51945					123731	297401
64743.8	46395.1					100739	466991
35064.8	53144.7					114724	124213
34813.6	25214.1					106983	151301
66933.5	61488.2					87741	323831
62736.4	138018					117921	245870
156500	163606					117930	305078
114381	98369.8					132007	350844
158335	180649					149083	304293
81189.3	109366					133786	840321
123882	157228					80448.3	1.05874e+06
101100	145238					139357	597577
82205.7	79044.9					161147	565118
81341.3	135771					112773	355716
79648.2	174948					121899	684150
63094.9	202701					121380	608017
76892	161075					176917	641567
55440	157875					98333.4	436952
121618	339898					125443	486846
70400.8	79960.2					97746.3	680046
156933	73403.9					115138	532845
199137	97529.3					117618	298566
112995	78264.9					134626	446108
88309.7	106351					144009	487985
81884	111946					110778	513493
83170.8	83523.1					124618	237040
83399.2	96529.1					56926.6	418238
97910.3	104336					91625.6	303835
29888.8	169060					206579	261399
68607	64348.9					247122	590732
172378	149633					236373	881807
70482.4	86843.7					118506	646050
56546.3	186125					133140	562516
68546.5	98832.6					174375	303788
79120.1	79492.3					136439	478411
55705.8	130666					128692	700678
100870	203411					112187	466989
42335.7	106391					233228	481027
78672.6	247552					170817	934670
37827.6	148826					239346	414851
81663.4	155548					169455	622409
70538	94905.2					146735	517530
95924.5	185827					253760	380879
144605	76540.5					126483	620501
103862	54368.6					148180	446015
97876.6	146079					96017.8	425516
78080.3	118158					140702	390151
94088.1	58806.6						386715
112421	67489.8						749423
147465	129722						244332
90969.9	141376						369802
98236.9	98850.1						229164
71191.9	70821.6						468604
82395.3	177892						408700
80387.7	158022						346966
130396	93293.3						458983
91345.5	72567.5						314724
102930	108925						261064
99590.5	107826						299314
184741	171234						294346
93305	92409.3						450429
106094	179086						320745
110293	130311						436561
100310	121933						476444
122166	111589						512918
202807	211442						569139
131602	202281						857690
51445.9	158283						371934
123983	144812						456016
144451	105472						384519
102119	108719						411043
165578	162198						414428
73808.5	219702						405085
53699.5	115861						401969
68892.2	199755						348877
64537.2	289291						406324
75606.7	208707						306026
122657	214730						834768
99211.7	122634						523023
141602	112190						1.24323e+06
111455	197036						484815
100485	290458						666631
145390	314462						846535
100971	87998.9						497990
86291.8	285297						665278
95581.8	186539						471730
96117.2	157734						408548
73069.6	266415						649667
65295.5	184997						745850
57998.6	289473						940884
114102	187162						546791
88803	193455						332156
108498	240380						741926
105541	105932						303159
111855	320268						462254
71558.3	290453						373851
103741	165410						318773
121271	251159						784908
131804	180863						612291
100485	237265						523150
87156	196331						279452
62876.8	289802						128497
85051.9	408368						391029
64692.6	132487						426446
126012	383762						411771
108030	331378						428746
106720	203165						505205
141781	237982						615725
45664.6	167279						482479
96347	129678						411692
81890.3	457397
60773.3	349021
92988.9	364129
138149	212060
117761	315142
88378.4	346610
108100	176922
149542	493883
81339.6	281561
74935.8	505548
97397.5	398728
132974	542599
93499.9	111820
95743.3	147600
65385.8	90034.4
62366.3	361413
50700.1	332197
79622.9	158668
71864.3	252475
82112.3	173830
64259.7	265171
109760	342556
109793	175623
	269743
	359296
	279964
	255581
	274014
	438028
	338625
	208084
	172438
	258553
	162151
	298236
	209203
	358892

## Sheet: Fig1 data statistical approach
Fig 1C		Fig 1E		Fig 1F		Fig 1I		Fig 1J		Fig 1L		Fig 1M		Fig 1P		Fig 1Q		Fig 1Z		Fig 1A'		Fig 1B'
p-values by unpaired t test		p-values by unpaired t test		p-values by unpaired t test		p-values by unpaired t test		p-values by unpaired t test		p-values by unpaired t test		p-values by unpaired t test		p-values by unpaired t test		p-values by unpaired t test		p-values by unpaired t test		p-values by unpaired t test		p-values by unpaired t test
Old vs Young, p<0.0001		Old vs Young, p=0.0107		Old vs Young, p=0.0005		Para-carcinoma vs Colorectal-carcinoma, p<0.0001		Para-carcinoma vs Colorectal-carcinoma, p= 0.0006		Para-carcinoma vs Colorectal-carcinoma, p= 0.0004		Old vs Young, p=0.0006		7 Days vs 40 Days, p<0.0001		Old vs Young, p=0.0005		7 Days vs 40 Days, p<0.0001		7 Days vs 40 Days, p<0.0001		7 Days vs 40 Days, p=0.0018

## Sheet: FigS1 data
Fig S1E		Fig S1F		Fig S1H		Fig S1I		Fig S1J
Days	Relative expression	Days	Relative expression	esg-GFP; WRNexo-mCherry, mCherry Flu.		WRNexo-mCherry, mCherry Flu. Per Dl+ cell		NRE-LacZ; WRNexo-mCherry, mCherry Flu.
2	1	2	1	7 Days	40 Days	7 Days	40 Days	7 Days	40 Days
10	9.50007	10	3.24254	24379.5	69006.1	24796.9	78269.5	929.594	9791.45
20	3.48338	20	13.6468	8831	53566	17656.2	77104.6	6164.27	13978.5
30	11.2094	30	15.0155	9315.33	101234	20134.2	55118	10942.8	53789.3
40	10.9393	40	19.2803	13859.2	102492	11374.5	90417	18013.3	28500.7
				16459.5	143325	28093.9	86238.7	9923.6	57881.4
				19697.9	55274.5	11581.5	36791.7	9278.21	18684.2
				1694.15	48486.9	20643.9	105719	1152.49	18297.6
				2580.93	55903.9	58859.6	46347.2	32390.1	1207.5
				11346.2	56768	25769.1	42234.6	9079.54	22873.3
				5265	53519.4	8176.74	96553.1	23787.3	11677.6
				4119.24	86944	29366.1	59310.2	13175.3	46065
				10379.8	53528.1	21591.7	63426.5	3188.76	26567.6
				13216	48274.1	14406.9	28884.5	21693	4499.57
				17334.4	69120.6	38915.9	66184.4	18201.9	7078.06
				6942.7	59792.9	46986.2	79540.4	12753.1	14482.6
				4799.32	50461.4	17925	60665.6	16647.7	2909.5
				14028.8	122111	25590.7	70772.6	884.949	11083.7
				12671.8	124544	33589.9	78091	853.739	12726.7
				223.237	347509	51897.6	82680.2	1132.18	17909
				3645.57	96687	23164.7	64728.8	1179.03	811.034
				8471.97	272523	41240.2	75563.1
				15052.7	66551.4	19264.7	67407.2
				29381.8	52287.3	13152.4	69070.4
				17046.2	35138	3943.08	48019.7
				11214.4	55676.6	49678.5	74325.5
				20646.5	36717.8	22961.2	44627.1
				19872.9	156107	970.207	66945.9
				4033.84	53641		80052.8
				18469.8	40587.3		45643.7
				21274.6	60898.3		77435.7
				14748			73088.9
				13552.9

## Sheet: FigS1 data statistical approach
Fig S1H	Fig S1I	Fig S1J
p-values by unpaired t test	p-values by unpaired t test	p-values by unpaired t test
esg-GFP; WRNexo-mCherry, mCherry per esg+ cell	WRNexo-mCherry, mCherry per Dl+ cell	NRE-LacZ; WRNexo-mCherry, mCherry per EB cell
7 Days vs 40 Days, p<0.0001	7 Days vs 40 Days, p<0.0001	7 Days vs 40 Days, p=0.0153
