# Supplementary material for: Werner syndrome exonuclease promotes gut regeneration and causes age-associated gut hyperplasia in Drosophila
Source: PLoS Biol. 2025 Apr 22;23(4):e3003121. doi: 10.1371/journal.pbio.3003121 (PMC12013949; doi:10.1371/journal.pbio.3003121)
Supplement: S2 Data — (XLSX) [file pbio.3003121.s015.xlsx]

## Sheet: Fig2 data
Fig 2A				Fig 2H			Fig 2I			Fig 2J				Fig 2M		Fig 2Q				Fig 2R				Fig 2T										Fig 2X					Fig 2A'
w1118-7Days	WRNexo10/12-7Days	w1118-40Days	WRNexo10/12-40Days	esg-GFP-40Days	esg-GFP;WRNexo10/12-40Days	esg-GFP;WRNexo10/15-40Days	esg-GFP-40Days	esg-GFP;WRNexo10/12-40Days	esg-GFP;WRNexo10/15-40Days	Days	w1118	WRNexo10/15	WRNexo10/12	WRNexo-mCherry		esg-GFP	esg-GFP+PQ	esg-GFP;WRNexo10/12+PQ	esg-GFP;WRNexo10/15+PQ	esg-GFP	esg-GFP+PQ	esg-GFP;WRNexo10/12+PQ	esg-GFP;WRNexo10/15+PQ	WRNexo-mCherry Flu.					PH3+					FRT82B	FRT82B::WRNexo12	FRT82B::WRNexo10	UAS-WRNexo; FRT82B::WRNexo12	UAS-WRNexo; FRT82B::WRNexo10	ISCts		NREts
4319.27	5382	4663.22	3398.68	30	5	4	64	16	27	20	1			5% sucrose	PQ	3	103	6	14	21	44	15	21	BLM-0D	BLM-1D	BLM-REC-1D	BLM-REC-2D	BLM-REC-3D	BLM-0D	BLM-1D	BLM-REC-1D	BLM-REC-2D	BLM-REC-3D	2	2	2	2	3	Control	UAS-WRNexo	Control	UAS-WRNexo
5221.55	5032	3989.62	4786.76	26	3	12	29	24	26	25	1			25721.7	55150.5	1	13	7	14	15	70	16	28	78853.6	175944	362238	271764	137214	0	60	77	17	1	2	7	4	2	1	8	21	5	15
4548	4135	4719.64	4276.92	48	3	6	41	25	41	27	1			16801.1	43331.8	4	9	10	8	24	52	14	20	63724.8	70093.4	288781	363597	78628.1	3	41	64	20	4	1	1	4	2	3	8	11	7	13
5019.4	5368	4764.86	3054.61	37	3	8	32	30	21	31	1			27464.6	82731.4	10	39	3	3	28	31	16	30	33396.5	100765	290171	218056	146628	2	48	61	35	1	2	1	1	1	1	5	25	7	11
4046.79	4334	5436.51	4093.76	29	4	1	56	36	19	31	1			29069.7	43290.5	2	14	6	4	26	56	25	20	40147.9	205483	341300	214945	149572	8	32	46	22	5	2	2	1	1	2	4	22	5	7
5506	4895	4431.99	3705.42	79	5	3	83	36	30	31	1			25230.1	32344.5	0	121	3	15	11	64	27	24	58131.7	111674	202286	276659	291280	1	56	50	18	7	1	2	1	1	4	6	22	12	8
4658.32	5199.6	5221.83	3398.64	60	14	11	61	20	33	33	1			20526.6	48326.8	8	12	0	1	18	37	17	25	101108	208970	198438	162697	183549	4	45	89	26	2	1	1	1	1	9	10	17	14	10
5019.55	5322.11	4782.08	3930.44	109	9	12	76	37	27	33	1			17731.9	43302.1	2	58	11	3	17	77	43	31	80858.5	148317	297206	283646	197420	2	43	83	15	8	5	1	1	7	5	12	14	6	9
5154.2	5693	4763.59	4122.26	45	20	10	41	31	27	33	1			40364.6	63133.8	3	33	2	7	17	39	26	34	78916.3	127960	218133	206185	186019	0	31	84	11	10	1	1	1	5	8	5	16	6	4
4468.25	5260.4	4267.06	3411.21	51	12	15	45	27	30	35	1			28967	42891.2	5	6	3	2	24	25	30	33	79350.7	121477	390910	261654	138243	3	44	76	29	2	8	2	1	10	12	7	12	8	6
4817.2	4698.46	4675.57	3944.93	37	15	9	42	26	22	35	1			19408.8	27277.5	1	7	2	11	12	35	17	30	108227	95551.1	316199	277087	135835	2	64	67	36	1	10	2	1	3	1	6	15	10	3
4376.9	4923.16	4016.98	4134.33		4	7		24	15	35	1			25805.6	79871.2	7	34	8	4	21	60	31	25	139567	129892	170915	263789	134383	1	40	74	27	1	7	1	1	5	1	9	20	7	7
4951	4104	4439.92	4363.91			5			23	37	1			21262.7	47481.1	4	72	5	12	15	37	13	28	152261	130966	165999	349391	182829	1	49	52	20	3	4	2	2	3	1	10	18	11	6
4730.56	4431.4	3980.18	3892.12							37	1			21995.8	58147.8	2	9	5	2	12	37	19	22	98880.5	186789	181083	332601	250006	0	47	63		0	5	1	3	3	2	8	17	6	5
5511.2	4864.14	4133.3	4468.34							37	1			16271.6	38164.6	9	24	12	0	23	26	22	18	74326.9	134407	542270	335001	189881	5	38	56		1	18	1	3	2	2	10	22	9	6
5388.3		4682.87	4026.28							37	1			18998.2	42053.2	2	35	0	1	15	48	18	19	116667	109831	262103	189934	107331	1		47		4	12	1	4	2	1	11	17	8	4
4668		4392.74	4539.75							39	1			16649.6	88173.9	6	18	13	7	18	39	26	15	74253.8	129772	301359	316473	193716	2		49			22	1	2	2	2	6	9		9
4495.7										39	1			15136.4	62062.1	7	70	1	17	14	37	17	30	106508	151291	299158	196102	117609	2					27	2	2	4	1	8	14		8
5051.9										42	1			21960.7	43457.4	1	39	7	5	20	73	24	14	87033.1	99862.6	312521	480324	220358	1					12	4	5	9	1	5	8		10
5141										42	1			19009.9	91024.2	12	20	8	8	23	52	23	18	65430.8	189680	254143	218565	203520						12	9	4	4	5		10
										44	1			19199.9	48461.5	4	7	4	6	23	40	20	18	53532.1	295658	411087	272594	296336						7	3	3	8	2		12
										44	1			35854.4	77769.4	10	69	9		30	52	20		42904.1	414330	237798	192909	145745						6	2	4	9	2		17
										44	1			25445.6	64034	0	53	9		13	36	18		196657	137680	361668	134257	322172						3	1	1	2	1
										44	1			30249.3	58864	2	12	7		15	34	19		136207	157543	452179	140909	204274						2	1	7	1	1
										44	1			25168.3	52785.2		10	3			37	28		79492.3	105661	204763	106400	156910						1	1	1	1	1
										44	1			29697.1	44746		76	8			62	25		108698	246457	367806	104148	171003						3	2	3	3	1
										46	1			17977.3	52517.2		45	4			30	41		96069.8	150712	411053	173256	122441						6	2	1	8	1
										46	1			14812.1	112744		31	9			52	19		118406	125516	353276	263928	178334						3	5	1	16	2
										46	1			17317.5	95099.2		49				32			198783	102057	319274	198626	229053						2	1	1	4	8
										49	1			15094	57178.6		44				33			144900	132158	624481	220516	161204						4	1	1	3	5
										51	1			15664.7	67255.2		44				31			141101	231312	375042	78532.3	93570.5						3	2	1	23	1
										51	1			21813.6	34664.5		26				31			87683.7	131390	239273	298978	552631						9	3	1	6	1
										51	1			15938.2	55770		45				82			76748.9	139580	858158	374751	131529						4	3	1	7	5
										51	1			15982.6	56240.1		46				47			115077	197542	1.0943e+06	183070	104741						8	2	1	8	2
										53	1			18969	65815.8		80				51			171331	202974	277611	155745	114839						6	1	1	13	1
										53	1				84140.1		141				38			93512.5	229707	757802	655650	119207						6	2	3	9	1
										53	1				66927.4									188126	429397	533064	218220	144976						3	4	1	4	1
										56	1				61451.2									164249	136907	406867	153925	132422						4	1	1	2	16
										56	1				45722									156554	187645	266895	159218	109362						3	3	1	3	9
										56	1				68830.2									173303	166987	169938	122834	112800						5	2	3	4	13
										58	1				82237.1									101697	153197	182118	83104.7	97256						8	4	3	6	1
										58	1				75843.6									105758	164910	138469	175853	84180.7						6	5	3	3	4
										58	1													50278.8	208581	360228	297198	110778						4	4	3	1	7
										60	1														122106	234003	191551	80491.2						4	6	3	1	1
										62	1														179481	189388	237267	250002						6	1	3	1	3
										64	1														162871	264421	258313	106977						6	2	4	7	10
										64	1														200573	147649	198628	162596						6	2	4	19	2
										66	1														313777	213814	196289	143178						4	1	6	4	8
										66	1														163325	220111	103082	138637						4	1	2	17	1
										71	1														350873	260572	201918	96523.6						4	3	2	17	1
										76	1														261180	452197	244863	81310.1						5	5	2	3	4
										78	1														255788	176018	108945	103576						12	1	2	2	2
										78	1														215792	371281	212755	76648						5	2	1	1	9
										78	1														178419	346981	152174	137730						4	1	5	7	1
										80	1														168832	347038	237149	104417						4	2	4	31	1
										80	1															276316	156127	178224						4	1	2	3	3
										85	1															239140	210359	94644.2						5	3	3	3	2
										85	1															305197	205670	135814						7	2	8	10	1
										89	1															438239	208730	98254.7						6	2	2	1	1
										89	1															233742	161097	154291						8	2	2	4	2
										93	1															266370	159088	79598.7						11	3	2	36	2
										95	1															216181	154636	164109						8	1	1	16	1
										95	1															350598	213746	119340						6	2	5	12	1
										95	1															416273	188030	168933						5	1	3	16	4
										95	1																260171	158732						9	1	3	45	9
										95	1																169959	117979						4	1	4	25	15
										97	1																154612	82623.7						11	4	6	5	11
										97	1																289762	102060						8	1	5	9	17
										97	1																							10	3	10	27	7
										97	1																							5	1	2	8	39
										99	1																							8	5	3	36	9
										99	1																							9	1	5	32	8
										101	1																							12	3	3	63	9
										101	1																							7	3	4	8	9
										101	1																							9	1	3	10	10
										6		1																						6	6	1	38	9
										13		1																						7	2	2	2	3
										15		1																						4	3	2	4	31
										20		1																						9	1	1	1	8
										25		1																						3	1	1	1	5
										27		1																						7	1	1	59	27
										29		1																						7	1	3	9	5
										29		1																						6	1	2	7	10
										31		1																						11	1	1	10	3
										31		1																						10	1	2	12	20
										33		1																						4	1	5	18	54
										33		1																						1	2	5	10	27
										35		1																						8	1	4	1	78
										35		1																						6	1	1	2	40
										35		1																						2	1	1	3	11
										35		1																						1	1	2	1	14
										35		1																						2	1	10	1	14
										35		1																						5	1	2	4	15
										37		1																						5	1	2	2	27
										39		1																						6	4	2	34	26
										39		1																						14	8	3	32	22
										42		1																						18	1	3	15	15
										42		1																						6	2	2	6	8
										42		1																						8	2	3	3	10
										42		1																						7	3	5	8	16
										42		1																						3	2	1	23	17
										42		1																						4	1	1	3	15
										42		1																						5	1	4	4	25
										42		1																						5	2	7	3	30
										42		1																						10	2	1	9	7
										42		1																						15	3	7	13	28
										42		1																						3	1	4	24	36
										44		1																						3	3	3	11	33
										44		1																						1	1	8	28	26
										44		1																						1	4	1	9	15
										44		1																						1	1	1	20	19
										44		1																						1	2	1	37	17
										46		1																						2	3	3		3
										46		1																						2	1	2		35
										46		1																						1	6	2		26
										49		1																						1	1	3
										49		1																						1	4	4
										49		1																						1	1	3
										49		1																						1	2	4
										49		1																						1	6	3
										51		1																						6	1	2
										51		1																						11	1	2
										51		1																						7	3	3
										51		1																						2	5	4
										51		1																						2	8	3
										51		1																						1	3	4
										51		1																						8	1	2
										53		1																						10	2	2
										53		1																						6	1	3
										53		1																						9	5	3
										53		1																						9	6	2
										56		1																						1	2	2
										56		1																						2	1	2
										56		1																						6	1	2
										56		1																						2	4	2
										56		1																						1	7	1
										58		1																						2	3	1
										58		1																						3	5	6
										60		1																						2	9	2
										60		1																						1	1	2
										62		1																						7	1	5
										62		1																						9	1	5
										62		1																						13	1	5
										62		1																						4	1	1
										64		1																						7	1	5
										64		1																						2	1	7
										64		1																						2	4	7
										64		1																						2	4	6
										66		1																						4	5	5
										66		1																						19	4	5
										66		1																						4	1	8
										68		1																						9	3	8
										68		1																						8	1	13
										68		1																						1	4	2
										68		1																						1	4	7
										71		1																						3	3	1
										71		1																						2	1	6
										71		1																						5	1	5
										4			1																					6	1	5
										6			1																					3	2	5
										6			1																					1	1	3
										11			1																					24	4	2
										13			1																					6	1	1
										13			1																					7	3	2
										13			1																					1	2	1
										15			1																					1	1	1
										15			1																					1	1	1
										20			1																					1	1	7
										22			1																					18	1	6
										25			1																					9	1	3
										27			1																					17	1	5
										27			1																					8	1	6
										29			1																					5	1	3
										29			1																					16	1	3
										29			1																					21	1	4
										29			1																					22	1	3
										29			1																					10	1	3
										31			1																					17	1	1
										33			1																					3	1	7
										33			1																					14	1	6
										33			1																					4	2	3
										33			1																					7	4	4
										33			1																					5	3	5
										33			1																					9	2	4
										35			1																					8	1	3
										35			1																					4	8	2
										35			1																					5	2	1
										35			1																					9	2	1
										37			1																					6	2	2
										37			1																					6	2	1
										37			1																					7	2	6
										37			1																						1	1
										39			1																						1	1
										39			1																						1	1
										39			1																						2	1
										39			1																						3	4
										39			1																						1	7
										39			1																						1	10
										39			1																							7
										42			1																							7
										42			1																							5
										42			1																							1
										44			1																							8
										44			1																							1
										44			1																							8
										46			1																							2
										46			1																							3
										46			1																							9
										46			1																							3
										49			1																							3
										49			1																							1
										49			1																							1
										49			1																							1
										49			1																							1
										51			1																							3
										51			1																							3
										53			1																							6
										53			1																							1
										56			1																							3
										56			1																							3
										56			1																							1
										56			1																							1
										56			1																							1
										58			1																							2
										58			1																							3
										58			1																							1
										58			1																							6
										60			1																							1
										60			1																							1
										60			1																							1
										62			1																							2
										64			1																							1
										3																										1
										6																										7
										8																										1
										12																										1
										12																										2
										14																										1
										14																										3
										14																										1
										17																										1
										17																										1
										21																										2
										23																										1
										23																										1
										23																										1
										26																										1
										26																										1
										26																										1
										26																										5
										28																										5
										31																										3
										31																										2
										31																										2
										33																										1
										33																										1
										35																										1
										35																										1
										35																										1
										35																										1
										35																										1
										37																										1
										37																										5
										37																										2
										37																										3
										37																										2
										37																										8
										37																										3
										40																										9
										40																										7
										40																										1
										40																										8
										42																										3
										44																										1
										44																										3
										46																										1
										46																										7
										46																										1
										48																										1
										48																										1
										50																										1
										50																										1
										52																										1
										52																										3
										52																										1
										52																										5
										52																										3
										52																										1
										52																										1
										54
										54
										56
										56
										56
										56
										59
										59
										61
										61

## Sheet: Fig2 data statistical approach
Fig 2A		Fig 2H			Fig 2I			Fig 2J		Fig 2M		Fig 2Q				Fig 2R				Fig 2X				Fig 2A'
p-values by unpaired t test		p-values by unpaired t test			p-values by unpaired t test			p-values by Log-rank (Mantel-Cox) test		p-values by unpaired t test		p-values by unpaired t test				p-values by unpaired t test				p-values by unpaired t test				p-values by unpaired t test
7 Days	40 Days	40 Days			40 Days			WRNexo10/15 vs w1118, p<0.0001	WRNexo10/12 vs w1118, p<0.0001	WRNexo-mCherry+5% sucrose vs WRNexo-mCherry+PQ, p<0.0001		esg-GFP vs esg-GFP+PQ, p<0.0001	esg-GFP; WRNexo10/12+PQ vs esg-GFP+PQ, p<0.0001	esg-GFP; WRNexo10/15+PQ vs esg-GFP+PQ, p<0.0001	esg-GFP; WRNexo10/12+PQ vs esg-GFP; WRNexo10/15+PQ, p=0.4422	esg-GFP vs esg-GFP+PQ, p<0.0001	esg-GFP; WRNexo10/12+PQ vs esg-GFP+PQ, p<0.0001	esg-GFP; WRNexo10/15+PQ vs esg-GFP+PQ, p<0.0001	esg-GFP; WRNexo10/12+PQ vs esg-GFP; WRNexo10/15+PQ, p=0.4545	FRT82B vs FRT82B::WRNexo12, p<0.0001	FRT82B vs FRT82B::WRNexo10, p<0.0001	UAS-WRNexo; FRT82B::WRNexo12 vs FRT82B::WRNexo12, p<0.0001	UAS-WRNexo; FRT82B::WRNexo10vs FRT82B::WRNexo10, p<0.0001	ISCts	NREts
WRNexo10/12 vs w1118, p=0.7194	WRNexo10/12 vs w1118, p=0.0005	esg-GFP; WRNexo10/12 vs esg-GFP, p<0.0001	esg-GFP; WRNexo10/15 vs esg-GFP, p<0.0001	esg-GFP; WRNexo10/15 vs esg-GFP; WRNexo10/12, p=0.9366	esg-GFP; WRNexo10/12 vs esg-GFP, p=0.0002	esg-GFP; WRNexo10/15 vs esg-GFP, p<0.0001	esg-GFP; WRNexo10/15 vs esg-GFP; WRNexo10/12, p=0.5922																	Control vs UAS-WRNexo, p<0.0001	Control vs UAS-WRNexo, p=0.8230

## Sheet: FigS2 data
Fig S2F			Fig S2J			Fig S2K			Fig S2O
esg-GFP	esg-GFP;WRNexo10/12	esg-GFP;WRNexo10/15	esg-GFP	esg-GFP;WRNexo10/12	esg-GFP;WRNexo10/15	esgts, UAS-flp, act>CD2>gal4, UAS-GFP			Tub-gal4>
2	2	2	26	18	16	Control	WRNexo RNAi#1	WRNexo RNAi#2	Control	WRNexo RNAi#1	WRNexo RNAi#2
1	3	5	22	31	15	1	1	3	0.97986	0.364648	0.370718
1	2	0	21	21	25	1	1	2	0.957765	0.341745	0.363757
0	2	3	20	15	20	1	3	3	1.06556	0.326191	0.289544
1	3	0	19	31	19	1	6	5
0	1	2	21	16	21	1	2	5
1	3	5	14	26	23	1	6	5
3	1	0	17	30	26	1	4	1
0	3	5	19	18	29	1	3	1
1	2	3	22	17	22	1	1	1
2	1	2	29	25	22	1	2	7
3	2	0	19	17	18	4	1	1
	0	3		24	16	3	1	3
	1	1		25	15	2	1	1
	0	4		17	21	2	1	1
		3			23	2	1	1
		0			20	2	1	6
		3			15	2	1	4
		1			18	2	1	1
		1			20	6	1	2
		3			20	5	1	1
		0			17	7	1	1
						25	1	1
						8	1	1
						8	2	1
						7	2	1
						4	2	1
						4	2	1
						3	3	1
						20	1	1
						21	1	1
						15	1	1
						11	1	1
						19	1	1
						8	1	1
						5	1	1
						4	1	1
						9	1	1
						7	1	1
						6	2	1
						10	2	1
						5	2	1
						3	2	1
						3	2	1
						9	1	1
						1	1	1
						1	1	1
						1	1	1
						2	1	1
						2	2	2
						4	2	2
						15	2	2
						12	3	2
						21	3	2
						6	3	2
						12	3	2
						14	3	2
						11	3	2
						7	2	2
						7	8	3
						17	6	3
						3	1	3
						24	1	3
						35	1	3
						1	1	3
						4	1	3
						2	1	3
						2	1	3
						3	1	3
						4	1	13
						4	1	17
						8	1	11
						1	1	11
						1	1	9
						1	1	1
						3	1	2
						5	1	1
						3	1	4
						3	1	5
						2	1	2
						2	1	1
							1	2
							1	3
							1	4
							1	1
							1	1
							1	1
							1	1
							1	1
							2	1
							2	1
							2	1
							2	1
							2	1
							2	1
							2	1
							2	2
							2	2
							2	2
							2	2
							2	2
							3	2
							4	2
							5	2
							6	5
							5	8
							3	4
								5

## Sheet: FigS2 data statistical approach
Fig S2F		Fig S2J		Fig S2K		Fig S2O
p-values by unpaired t test		p-values by unpaired t test		p-values by unpaired t test		p-values by unpaired t test
esg-GFP vs esg-GFP; WRNexo10/12, p=0.2426	esg-GFP vs esg-GFP; WRNexo10/15, p=0.1384	esg-GFP vs esg-GFP; WRNexo10/12, p=0.5029	esg-GFP vs esg-GFP; WRNexo10/15, p=0.6094	esgts, UAS-flp, act>CD2>gal4, UAS-GFP		Tub-gal4>
				Control vs WRNexo RNAi#1,p<0.0001	Control vs WRNexo RNAi#2,p<0.0001	Control vs WRNexo RNAi#1,p<0.0001	Control vs WRNexo RNAi#2,p<0.0001
