# Supplementary material for: Werner syndrome exonuclease promotes gut regeneration and causes age-associated gut hyperplasia in Drosophila
Source: PLoS Biol. 2025 Apr 22;23(4):e3003121. doi: 10.1371/journal.pbio.3003121 (PMC12013949; doi:10.1371/journal.pbio.3003121)
Supplement: S3 Data — (XLSX) [file pbio.3003121.s016.xlsx]

## Sheet: Fig3 data
Fig 3A
esgts+PQ			ISCts+PQ			NREts+PQ			Myo1Ats+PQ			Rab3ts+PQ			how+PQ			btl+PQ
Control	WRNexo RNAi#1	WRNexo RNAi#2	Control	WRNexo RNAi#1	WRNexo RNAi#2	Control	WRNexo RNAi#1	WRNexo RNAi#2	Control	WRNexo RNAi#1	WRNexo RNAi#2	Control	WRNexo RNAi#1	WRNexo RNAi#2	Control	WRNexo RNAi#1	WRNexo RNAi#2	Control	WRNexo RNAi#1	WRNexo RNAi#2
32	6	10	26	6	2	24	28	32	33	51	42	36	22	38	45	40	44	37	54	36
40	14	5	38	5	4	42	38	41	35	20	39	31	37	47	44	52	34	39	44	34
51	8	7	43	1	12	40	29	28	28	44	24	29	52	36	48	47	38	30	48	48
28	5	8	46	7	4	34	42	30	42	23	31	38	39	56	55	38	49	49	42	44
50	8	15	45	5	1	31	47	29	20	33	28	52	27	32	44	48	41	42	41	46
46	12	5	58	9	3	37	53	23	25	39	33	43	23	35	48	49	47	45	40	55
48	2	7	48	2	4	29	67	49	41	46	30	44	41	37	42	42	37	47	39	48
54	8	13	37	2	6	33	43	45	55	42	24	30	32	31	39	41	48	48	36	42
43	10	12	44	3	9	53	29	34	37	38	36	36	46	35	41	44	33	44	49	44
51	6	6	29	8	16	55	33	28	34	54	39	33	51	27	40	46	49	44	44	38
41	4	11	37	4	3	44	46	48	26	33	36	40	48	42	38	48	36	40	45	35
35	8	4	36	3	6	28	44	44	46	29	47	62	35	31	40	49	39	38	48	44
47	7	1	43	3	7	39	32	50	49	38	42	28	33	38	31	49	42	36	42	39
32	11	5	64	2	5	49	48	38	24	34	50	55	40	46	44	40	44	42	46	39
39	3	9	52	9	0	38	55	33	34	31	30	49		44	46	44	49	41	45	48
21	1	10	28	1	3	34	52	29	33	39	36				33	47	45	40	47	41
33	5	7	37	1	2	45	54		26	42	37				38		38		49	32
45	17	4	34	4	2	46	33		34	25					36		36		44	45
31	14	4	41	8	5	52	41			34					40		48		39
	10	1	44	5		31	36			36					42		46
	7	2	39							27					41		41
	9	6													50
	4														46
	2														39
	1
Fig 3B
esgts- 40 Days			ISCts- 40 Days			NREts- 40 Days			Myo1Ats- 40 Days			Rab3ts- 40 Days			how- 40 Days			btl- 40 Days
Control	WRNexo RNAi#1	WRNexo RNAi#2	Control	WRNexo RNAi#1	WRNexo RNAi#2	Control	WRNexo RNAi#1	WRNexo RNAi#2	Control	WRNexo RNAi#1	WRNexo RNAi#2	Control	WRNexo RNAi#1	WRNexo RNAi#2	Control	WRNexo RNAi#1	WRNexo RNAi#2	Control	WRNexo RNAi#1	WRNexo RNAi#2
52	24	20	56	16	12	64	78	33	83	71	47	34	22	66	26	53	33	35	54	26
50	17	3	48	6	14	92	39	52	74	80	89	56	57	47	32	42	24	48	64	37
90	8	13	47	4	6	50	24	48	69	54	44	59	43	36	27	74	48	29	58	54
58	5	8	40	17	5	64	48	60	52	63	58	68	36	53	58	55	59	39	32	32
30	18	9	35	20	4	41	56	59	39	43	60	70	28	33	60	34	23	53	31	46
76	14	6	58	14	17	34	63	63	45	59	57	53	49	46	44	20	44	55	50	55
88	12	4	38	10	16	26	52	70	51	36	50	48	59	77	47	56	40	57	40	48
64	9	11	47	8	16	43	40	55	52	44	46	39	45	71	30	38	35	48	42	62
48	11	15	34	7	20	54	39	44	77	30	39	56	44	58	31	27	45	46	55	64
43	7	7	27	12	15	52	36	34	64	66	55	45	58	49	59	37	47	33	34	28
44	14	8	44	6	7	40	36	38	60	55	64	48	37	46	62	40	46	52	36	33
59	15	9	42	5	9	38	38	30	27	59	41	55	40	51	43	59	59	48	57	56
37	14	15	63	22	17	49	48	49	39	47	48	29		44	38	66	40	55	46	44
52	22	24	74		13	34	60	37	54	42	58	65		33	49	54	54	54	36	52
32	13	21	82		11	58	71	45	46	38	40	59		50	56		34	51	55
28		19				64	55	35	34	36	56	33			55		60	72	37
20		6				57	48	21			39				64			50
		10				41	24	67							42
		14						58							38
															54
Fig 3C
esgts+PQ			ISCts+PQ			NREts+PQ
Control	WRNexo RNAi#1	WRNexo RNAi#2	Control	WRNexo RNAi#1	WRNexo RNAi#2	Control	WRNexo RNAi#1	WRNexo RNAi#2
69	26	14	50	20	15	30	28	36
58	18	27	45	15	17	34	32	26
39	35	21	48	19	19	38	39	28
35	29	17	29	27	22	33	30	39
49	28	22	33	26	23	36	26	41
48	20	23	40	25	23	30	32	29
40	27	36	36	19	28	29	37	27
42	34	15	34	23	19	34	34	25
49	30	23	40	22	26	31	31	34
57	25	27	42	26	22	35	39	20
45	22	18	41	22	21	37	28	36
44	19	22	39	17	20	32	31	23
60	17	27	48	18	18	32	28	35
52	28	33	29	18	21	39	32	28
69	22	20	59	20	23	30	37	30
48	21	24	45	19	26	34	37	38
41	30	17	48	22	24	32	20
37	28	29	35	25	20	30	34
44	31	22	39	22	16	23	29
	24	30	55	27		29	33
	28	19	51
	32	24
	26
	20
	21
Fig 3D
esgts- 40 Days			ISCts- 40 Days			NREts- 40 Days
Control	WRNexo RNAi#1	WRNexo RNAi#2	Control	WRNexo RNAi#1	WRNexo RNAi#2	Control	WRNexo RNAi#1	WRNexo RNAi#2
52	22	24	42	26	22	60	28	23
60	24	16	45	37	31	49	46	25
52	31	15	47	14	16	58	39	44
51	35	39	30	25	20	37	29	52
48	34	42	55	24	33	44	45	40
57	24	36	38	19	29	54	36	28
55	19	44	29	30	39	36	50	40
46	29	31	34	33	42	34	44	35
43	31	25	43	40	28	25	46	34
38	17	27	57	32	24	32	54	31
54	24	18	40	29	27	41	33	28
60	26	26	32	32	39	36	26	32
46	22	23	31	25	30	30	23	24
54	20	22	44		23	28	29	47
33	19	18	42		28	41	30	25
31		28	52			50	22	34
40		33				35	44	31
		31				31	42	30
		24						39
Fig 3T
esg-gal4+PQ, Delta+ cells			esg-gal4+PQ, PH3+ cells
UAS-LacZ	WRNexo10/12	UAS-WRNexo; WRNexo10/12	UAS-LacZ	WRNexo10/12	UAS-WRNexo; WRNexo10/12
38	4	20	29	11	28
20	5	21	37	4	19
42	5	15	55	9	30
28	10	14	28	12	26
24	7	20	38	9	38
23	6	22	30	8	40
37	12	24	43	16	39
25	7	29	41	10	41
19	8	17	32	4	28
30	14	26	45	10	37
34	13	26	50	16	39
25	10	19	34	11	34
22	15	23	28	13	38
15	8	18	19	18	24
26	4	29	33	3	35
20	8	25	32	5	39
	14	24		20	28
		30			23
		31			46
		25			34

## Sheet: Fig3 data statistical approach
Fig 3A
p-values by unpaired t test
esgts>+PQ		ISCts>+PQ		NREts>+PQ		Myo1Ats>+PQ		Rab3ts>+PQ		how-gal4>+PQ		btl-gal4>+PQ
Control vs WRNexo RNAi#1, p<0.0001	Control vs WRNexo RNAi#2, p<0.0001	Control vs WRNexo RNAi#1, p<0.0001	Control vs WRNexo RNAi#2, p<0.0001	Control vs WRNexo RNAi#1, p=0.2898	Control vs WRNexo RNAi#2, p=0.3361	Control vs WRNexo RNAi#1, p=0.5982	Control vs WRNexo RNAi#2, p=0.7342	Control vs WRNexo RNAi#1, p=0.4532	Control vs WRNexo RNAi#2, p=0.5360	Control vs WRNexo RNAi#1, p=0.052	Control vs WRNexo RNAi#2, p=0.9941	Control vs WRNexo RNAi#1, p=0.0691	Control vs WRNexo RNAi#2, p=0.6979
Fig 3B
p-values by unpaired t test
esgts> 40 Days		ISCts> 40 Days		NREts> 40 Days		Myo1Ats> 40 Days		Rab3ts> 40 Days		how-gal4> 40 Days		btl-gal4> 40 Days
Control vs WRNexo RNAi#1, p<0.0001	Control vs WRNexo RNAi#2, p<0.0001	Control vs WRNexo RNAi#1, p<0.0001	Control vs WRNexo RNAi#2, p<0.0001	Control vs WRNexo RNAi#1, p=0.6141	Control vs WRNexo RNAi#2, p=0.5633	Control vs WRNexo RNAi#1, p=0.6199	Control vs WRNexo RNAi#2, p=0.7327	Control vs WRNexo RNAi#1, p=0.0998	Control vs WRNexo RNAi#2, p=0.9315	Control vs WRNexo RNAi#1, p=0.8289	Control vs WRNexo RNAi#2, p=0.5304	Control vs WRNexo RNAi#1, p=0.4034	Control vs WRNexo RNAi#2, p=0.4643
Fig 3C
p-values by unpaired t test
esgts>+PQ		ISCts>+PQ		NREts>+PQ
Control vs WRNexo RNAi#1, p<0.0001	Control vs WRNexo RNAi#2, p<0.0001	Control vs WRNexo RNAi#1, p<0.0001	Control vs WRNexo RNAi#2, p<0.0001	Control vs WRNexo RNAi#1, p=0.6844	Control vs WRNexo RNAi#2, p=0.3848
Fig 3D
p-values by unpaired t test
esgts> 40 Days		ISCts> 40 Days		NREts> 40 Days
Control vs WRNexo RNAi#1, p<0.0001	Control vs WRNexo RNAi#2, p<0.0001	Control vs WRNexo RNAi#1, p=0.0002	Control vs WRNexo RNAi#2, p=0.0002	Control vs WRNexo RNAi#1, p=0.3701	Control vs WRNexo RNAi#2, p=0.0478
Fig 3T
p-values by unpaired t test
esg-gal4+PQ, Delta+ cells			esg-gal4+PQ, PH3+ cells
UAS-LacZ vs WRNexo10/12, p<0.0001	WRNexo10/12 vs UAS-WRNexo; WRNexo10/12, p<0.0001	UAS-LacZ vs UAS-WRNexo; WRNexo10/12, p=0.0749	UAS-LacZ vs WRNexo10/12, p<0.0001	WRNexo10/12 vs UAS-WRNexo; WRNexo10/12, p<0.0001	UAS-LacZ vs UAS-WRNexo; WRNexo10/12, p=0.3503
