# Supplementary material for: Werner syndrome exonuclease promotes gut regeneration and causes age-associated gut hyperplasia in Drosophila
Source: PLoS Biol. 2025 Apr 22;23(4):e3003121. doi: 10.1371/journal.pbio.3003121 (PMC12013949; doi:10.1371/journal.pbio.3003121)
Supplement: S4 Data — (XLSX) [file pbio.3003121.s017.xlsx]

## Sheet: Fig4 data
Fig 4A and Fig 4B										Fig 4F			Fig 4J			Fig 4Q
See supplemental Table S1 and Table S2;The RNA-seq data have been deposited in PRJNA944585										esg-gal4>Xbp1-EGFP reporter			esg-gal4>Xbp1-EGFP reporter+TM			esgts+PQ
										UAS-LacZ	WRNexo RNAi	UAS-WRNexo-3xHA	UAS-LacZ	WRNexo RNAi	UAS-WRNexo	Control	WRNexo RNAi	Xbp1 RNAi	WRNexo RNAi;Xbp1 RNAi	Hrd1 RNAi	WRNexo RNAi;Hrd1 RNAi
										1	0	12	95330.2	35840.2	140520	44	0	59	36	49	39
										0	0	11	116052	24796.4	164945	60	0	36	34	26	28
										1	3	16	79064.9	49602.7	139906	27	2	56	47	53	37
										3	1	9	104335	36666.6	90690.5	46	4	43	50	31	41
										0	0	13	124952	36642	145455	38	5	31	44	35	50
										1	0	5	77297.4	29300.9	118340	53	7	32	28	58	45
										0	1	7	44118.2	26328.7	117974	37	1	30	54	42	35
										0	0	10	46921	35979.5	134763	41	0	26	45	33	32
										2	1	4	45246.3	20453.7	107545	50	0	44	33	59	44
										0	1	13	111572	32344.6	113954	29	2	45	46	37	56
										0	0	8	73946.2	45677.3	102825	42	1	39	40	45	33
										0	0		91710.2	42645.4	111537	32	3	42	32	68	36
										1			142152	69799.4	185995	44	10	60		55	46
										0			49478.7	69208.7	114339	38	11	64		34	59
													101198	79816.1	114457	29	0	55		47	30
													42774.3	67088	160992	25	0			33
													60896.4		142262	33	6
													56235.1		116343	40	0
													53670.6		131205	36
													37089.8		122508	55
													92285.7		120796
													137480		134917
													141495		144536
													65018.9		166216
													79237.1		132152
													50273.8		157383
													119306		153894
													99741.9		209627
													60981.2		140025
													141048		117581
													100233		115578
													73913.6		114444
													40492.6		117342
													103842		89522.8
													148020		135504
													69779.4		120674
													77282.1		130559
													129833		128720
													116702		109412
													82282.4		100667
													101797		81875
													82334.2		120913
													62498.6		121095
													53240.6		101256
															111711
															136835
															114368
															84925.5
															93502.5

## Sheet: Fig4 data statistical approach
Fig 4F		Fig 4J			Fig 4Q
p-values by unpaired t test		p-values by unpaired t test			p-values by unpaired t test
esg-gal4>Xbp1-EGFP reporter		esg-gal4>Xbp1-EGFP reporter+TM			esgts>+PQ
UAS-LacZ vs WRNexoRNAi, p=0.8702	UAS-LacZ vs UAS-WRNexo-3xHA, p<0.0001	UAS-LacZ vs WRNexoRNAi, p<0.0001	WRNexoRNAi vs UAS-WRNexo, p<0.0001	UAS-LacZ vs UAS-WRNexo,p<0.0001	Control vs WRNexo RNAi, p<0.0001	WRNexo RNAi vs Xbp1 RNAi, p<0.0001	WRNexo RNAI vs WRNexo RNAI; Xbp1 RNAi, p<0.0001	WRNexo RNAI vs Hrd RNAi, p<0.0001	WRNexo RNAi vs WRNexo RNAi; Hrd RNAi, p<0.0001

## Sheet: FigS4 data
Fig S4A										Fig S4B										Fig S4C
Before BLM injury										After BLM injury										Tub-gal4
Hsp68		Hsp67Ba		Hsp70Ba		Hsp70Bb		Hsp67Bc		Hsp68		Hsp67Ba		Hsp67Bc		Hsp70Ba		Hsp70Bb		UAS-EGFP	UAS-Xbp1-EGFP
WT	WRNexo-null	WT	WRNexo-null	WT	WRNexo-null	WT	WRNexo-null	WT	WRNexo-null	WT	WRNexo-null	WT	WRNexo-null	WT	WRNexo-null	WT	WRNexo-null	WT	WRNexo-null	1.01181	0.968996
0.917389	0.938127	1.03702	0.279613	0.907034	1.08306	0.941718	1.01929	0.931396	0.692344	1.0015	1.4496	0.831989	1.45069	0.957851	1.78598	0.836289	2.51362	0.946345	1.54186	1.01645	0.861554
1.06557	0.918021	1.00913	1.83817	1.01739	1.06324	0.996909	1.1528	1.02815	0.776576	1.06536	1.24347	1.05635	1.68021	0.940444	1.79819	1.0371	2.27126	1.10769	1.97841	0.97234	1.17264
1.02297	0.947254	0.955582	1.89457	1.08365	1.04556	1.06518	0.957195	1.04426	0.827158	0.937253	1.14855	1.13783	1.7935	1.11012	2.31935	1.15298	2.17447	0.953964	1.77237

## Sheet: FigS4 data statistical approach
Fig S4A					Fig S4B					Fig S4C
p-values by unpaired t test					p-values by unpaired t test					p-values by unpaired t test
Before BLM injury					After BLM injury					Tub-gal4>
Hsp68	Hsp67Ba	Hsp70Ba	Hsp70Bb	Hsp67Bc	Hsp68	Hsp67Ba	Hsp67Bc	Hsp70Ba	Hsp70Bb	UAS-EGFPvs UAS-XBP1-EGFP,p=0.9930
WT vs WRNexo-null, p=0.207	WT vs WRNexo-null, p=0.5594	WT vs WRNexo-null, p=0.3092	WT vs WRNexo-null, p=0.571	WT vs WRNexo-null, p=0.0111	WT vs WRNexo-null, p=0.0441	WT vs WRNexo-null, p=0.0097	WT vs WRNexo-null, p=0.0063	WT vs WRNexo-null, p=0.0007	WT vs WRNexo-null, p=0.0051
