# Supplementary material for: Werner syndrome exonuclease promotes gut regeneration and causes age-associated gut hyperplasia in Drosophila
Source: PLoS Biol. 2025 Apr 22;23(4):e3003121. doi: 10.1371/journal.pbio.3003121 (PMC12013949; doi:10.1371/journal.pbio.3003121)
Supplement: S5 Data — (XLSX) [file pbio.3003121.s018.xlsx]

## Sheet: Fig5 data
Fig 5K					Fig 5P				Fig 5U
esg-gal4>Xbp1-EGFP reporter					esgts>				esgts>+PQ
UAS-LacZ	UAS-WRNexo	WRNexo RNAi	UAS-Hsc70-3	UAS-WRNexo;UAS-Hsc70-3	UAS-LacZ	UAS-WRNexo	UAS-Hsc70-3	UAS-WRNexo;UAS-Hsc70-3	UAS-LacZ	WRNexo RNAi	Hsc70-3 RNAi	WRNexo RNAi; Hsc70-3 RNAi
0	8	11	0	3	4	19	1	0	31	2	38	26
1	4	2	1	2	1	26	0	0	49	5	28	29
1	11	6	1	0	1	11	3	0	38	2	26	35
0	3	3	1	1	0	24	5	2	41	4	22	38
0	15	12	0	1	0	17	0	3	32	6	39	49
2	6	14	0	0	3	19	2	1	54	8	25	38
0	10	13	2	0	7	10	2	1	27	14	28	35
3	14	12	0	2	2	9	0	5	30	2	36	44
1	6	12	1	1	2	16	1	0	43	1	33	31
1	12	10	3	2	5	29	1	1	29	0	35	28
0	7	9	5	0	1	14	6	1	42	0	29	30
		6	2		0	22	2	1	35	0	32	25
		7			0	14	9	2	34	9	34	19
		15			6	18	10	2	38	4	40
					1		2	0	28	0	27
					1		1	1		1	33
					2		3			1
							5			1
							2
							1

## Sheet: Fig5 data statistical approach
Fig 5K				Fig 5P			Fig 5U
p-values by unpaired t test				p-values by unpaired t test			p-values by unpaired t test
esg-gal4>Xbp1-EGFP reporter				esgts>			esgts>, +PQ
UAS-LacZ vs UAS-WRNexo, p<0.0001	UAS-LacZ vs Hsc70-3 RNAi, p<0.0001	UAS-LacZ vs UAS-Hsc70-3, p=0.3452	UAS-WRNexo vs UAS-WRNexo; UAS-Hsc70-3, p<0.0001	UAS-LacZ vs UAS-WRNexo, p<0.0001	UAS-WRNexo vs UAS-Hsc70-3, p<0.0001	UAS-WRNexo vs UAS-WRNexo; UAS-Hsc70-3, p<0.0001	UAS-LacZ vs WRNexo RNAi, p<0.0001	Hsc70-3 RNAi vs WRNexo RNAi, p<0.0001	WRNexo RNAi; Hsc70-3 RNAi vs WRNexo RNAi, p<0.0001
