# Supplementary material for: Werner syndrome exonuclease promotes gut regeneration and causes age-associated gut hyperplasia in Drosophila
Source: PLoS Biol. 2025 Apr 22;23(4):e3003121. doi: 10.1371/journal.pbio.3003121 (PMC12013949; doi:10.1371/journal.pbio.3003121)
Supplement: S6 Data — (XLSX) [file pbio.3003121.s019.xlsx]

## Sheet: Fig6 data
Fig 6C		Fig 6D		Fig 6E			Fig 6F			Fig 6I		Fig 6K		Fig 6O			Fig 6R		Fig 6W				Fig 6X
esgts>UAS-LacZ	esgts>WRNexo RNAi	esgts>UAS-LacZ	esgts>WRNexo RNAi	Days	esgts>UAS-LacZ	esgts>UAS-WRNexo	Days	esgts>WRNexo RNAi	esgts>UAS-LacZ	Young	Old	Young	Old	esgts>UAS-LacZ	esgts>WRNexo RNAi	esgts>UAS-WRNexo	esgts>UAS-LacZ	esgts>WRNexo RNAi	esgts				esgts
28	10	53	16	11	1		1	0		37382.8	105396	1	1.33	4965.96	1852.45	29622	99307.6	55132.4	UAS-WRNexo	Keap1 RNAi; UAS-WRNexo	UAS-WRNexo; UAS-CncC	UAS-Cat; UAS-WRNexo	UAS-WRNexo	Keap1 RNAi; UAS-WRNexo	UAS-WRNexo; UAS-CncC	UAS-Cat; UAS-WRNexo
24	8	50	16	11	1		2	0		35258.1	24068.8	1	2.42	3022.58	1738.94	29890.3	210666	33619.4	12	1	2	2	35	14	25	11
49	4	48	20	13	1		3	0		36763.7	62723.2	1	1.88	3447.85	8715.48	36287.3	43004.1	25209.6	7	2	8	0	25	12	20	16
47	2	56	15	20	1		4	1		27551.7	41132.8	1	1.41	3518.37	4189.12	27676	57802.9	25412.2	11	0	6	4	31	11	14	18
32	16	67	12	22	1		4	1		45135.3	31553.1			4205.98	3286.03	94986.2	147524	33613.3	8	0	4	1	24	14	18	12
36	14	41	19	22	1		5	0		41918.2	23437.5			4467.94	3598.28	112299	40834.6	20400.9	13	1	1	1	26	15	17	16
50	19	45	18	24	1		6	1		45759.6	62486			3014.59	4850.67	77208.6	35271.8	54090.5	10	4	1	3	26	12	12	22
44	7	48	22	27	1		7	1		61696.4	54092			3014.37	1622.94	34739.3	112400	21186.5	12	0	1	5	23	23	18	20
55	5	37	32	32	1		8	0		36863.6	34729.9			3100.23	6461.08	33805.4	181807	42359	18	0	0	1	30	14	20	13
51	4	35	26	34	1		9	1		51763.1	46679.6			8306.73	9128.34	48866.6	41403.2	45080.1	21	0	7	0	26	12	14	15
35	3	45	31	36	1		10	0		67393.2	50539.6			3534.34	9684.92	20078.8	68298.3	51603.3	10	0	4	0	28	14	18	12
39	3	43	25	36	1		11	1		40216.1	23975.1			5529.57	6940.77	108081	103096	29398.8	11	2	4	1	31	20	16	18
64	8	46	23	36	1		12	0		45333.9	57097.6			6828.4	8391.4	242129	55489.3	32448.6	16	1	3	3	33	21	14	16
38	11	55	18	38	1		13	0		31550.9	52592.6			3122.38	5579.6	46876.5	80029.6	49276.5	13	1	2	1	29	13	20	10
42	6	52	30	38	1		13	0		53490.1	27084.8			3397.73	9455.73	73528.1	96206.9	14011.7	9	0	0	2	27	12	19	11
	0		22	38	1		13	1		55669.6	53161.3			3819.94	4073.75	38440.1	66893.3	23399.4	8	5	1	7	22	10	14	15
	4		19	40	1		14	0		36586.3	54703.3			4670.72	9518.41	58330.9	52452.7	52729.5	15	3	1		24	11	12	17
	3		29	40	1		15	1		25782	39453.6			11723.8		47255.1	52922.3	25520.7	17	2	6		25	15		17
	8		24	40	1		16	1		28321.9	28954.2			4101.52		109558	166699	20785.6	19	1				14		14
				40	1		17	1		33843.9	39622.3					30786.4	267063	34061	9	1				13		19
				42	1		18	1		29795.6	35303.8					7237.29	60341.6	39769.7		1
				44	1		18	1		44081.2	82532.4					37365.2	404970	12864.7		0
				44	1		19	0		18291	66757.4					38238.3	36014.2	13376.1		3
				47	1		20	0		25598.2	56070.1					25962.5	140424	43170.3
				47	1		21	1		10516.3	26726.4					67295.6	68851.4	27330.9
				48	1		22	1		53031.6	33184					55094.5	61525.1	22218.3
				50	1		23	1		31541.7	23953.1					56628.5	53880.5	27486.1
				50	1		24	0		52897.7	48735.1					43988.8	138046	62453.4
				50	1		25	1		37293	43256.5					71011.3	130702	41738.7
				50	1		26	1		26231.9	24970.7					68279.3	141242	16718.7
				50	1		27	1		46287.4	40680.2					20539.7	145607	45052
				50	1		27	1		25727.8	39968.3						229261	24196.3
				52	1		27	1		20657.3	46721.5						224887	18911.3
				52	1		28	1		25974.1	54474.5						171631	21800.4
				52	1		28	1		30202.9	45015.1						106634	19170.1
				54	1		29	1		28556.9	36655.5						132708
				54	1		30	1		44527.1	46343.6						164507
				54	1		31	0		38565.1	47142.7						187601
				54	1		32	1		40658.7	76748						35095.3
				56	1		32	1		73845.1	47268.3						90383.5
				56	1		32	1		43495.4	76192.7						80188
				56	1		32	1		73158.3	58246.3						39526.1
				57	1		33	0		52438.6	59987.8						74194.2
				58	1		34	1		46304.2	54956.3						172507
				60	1		34	1		46788	37338.8						533070
				60	1		34	1		101175	45857.3						378966
				60	1		34	1		50592.1	68376
				61	1		35	0		53966.7	37396.5
				62	1		36	1		72071.6	53402.1
				62	1		36	1		50843.2	59101.3
				63	1		36	1		43029.7	65079.1
				65	1		36	1		25786.8	62830.2
				65	1		36	1		30805.2	48511.6
				67	1		36	1		49140.2	85463.5
				67	1		36	1		33041.1	70874.1
				5		1	37	1		57258.2	77462.6
				5		1	38	1		89237.1	93095.2
				7		1	38	1		53712.1	52232.3
				20		1	38	1		75964.7	60427.5
				23		1	38	1		44181.5	76530.9
				25		1	38	1		35286.7	42340.5
				27		1	38	1		21029.2	69425.4
				27		1	39	1		51272.6	76854.7
				28		1	39	1		32778.6	32870.9
				30		1	39	1		42423.4	34610.8
				30		1	39	1		48245	53170.2
				30		1	39	1		77222.9	38497.4
				30		1	39	1		46723.4	35384.9
				30		1	39	1		41381.5	63712.3
				32		1	39	1		22151.1	60435.3
				32		1	39	1		32247.6	51391.1
				32		1	39	1		27726.6	80953.3
				34		1	40	1		38532.7	68618.1
				34		1	40	1		16250.4	31763.3
				34		1	40	1		29038.9	76521.7
				34		1	40	1		41279.7	107351
				35		1	40	1		43520.9	97067.8
				37		1	40	1		93957.9	56303.5
				37		1	40	1		38721	67400.6
				37		1	40	1		48322.2	88904
				37		1	41	1		111430	113541
				40		1	41	1		51005.1	93034.2
				40		1	41	1		49941.5	66831.8
				41		1	41	1		42509.9	57420.5
				43		1	41	1		54173	50939.6
				43		1	42	1		75050.4	52316.4
				45		1	42	1		65081.5	92762.2
				45		1	42	1		66205.2	65700.9
				45		1	42	1		31669.6	71781.1
				48		1	42	1		38321.9	60729.4
				48		1	42	1		88800.9	68110.6
				48		1	43	1		45833.8	70660.3
				50		1	43	1		53149.4	28942
				50		1	44	1		34289.3	80900.1
				50		1	44	1		28685	100646
				50		1	44	1		55711.8	82421.4
				51		1	45	1		84541.4	77938.1
				52		1	45	1		54076.3	73355.8
				52		1	46	1		61455.4	60479.6
				53		1	46	1		30024.1	52223
				53		1	47	1		60796.2	45511.5
				53		1				90646.6	83734.5
							1		0	48168.6	64089.9
							2		1	78218.3	95466.2
							3		0	49206.5	38640.4
							4		1	43696.9	76559.5
							4		1	48595.6	93137
							4		1	65065.8	94309.6
							5		0	42126.1	75504.8
							6		1	39895.5	66253.4
							6		1	35314.7	112133
							7		1	43281.9	63882.3
							7		1	41869.3	73906.4
							8		1	38474.3	52601.8
							9		0	34973.1	86663.6
							10		0	77468.4	100854
							11		1	50695.7	89716.8
							12		0	40959.5	66189.9
							13		1	44607.3	57556.9
							13		1	32967.9	58682.8
							14		0	40630.1	52582.8
							15		1	40062.5	79801.9
							16		0	39279.1	81987.8
							17		1	33537.8	46815.5
							17		1	32830.5	57466.2
							18		1	58026.7	43060.3
							18		1	68578.3	54849.6
							18		1	35626	106122
							19		1	49829.6	82238.9
							20		1	60900.9	80369.6
							20		1	52093.3	64817.2
							20		1	66805.4	101072
							21		1	27823.6	62384.4
							22		0	20562.7	47806.8
							23		1	29381.9	92918
							24		0	24255.7	122883
							25		1	30317.3	53199.4
							25		1	32860.9	60909.8
							25		1	48360.7	69866.9
							26		1	36457.6	81951.6
							26		1	25278.3	108290
							26		1	22304.8	59742.3
							27		1	34800.1	96860.4
							27		1	24629.8	105835
							28		1	39050.6	66535.5
							29		1	29598.6	53640.8
							29		1	24130.1	50840.7
							29		1	39085.3	59164.8
							30		1	12810.2	48480.2
							30		1	31573.7	54278.9
							30		1	38694.5	103689
							31		1	38913.5	44016.5
							32		1	54248.1	52329.4
							32		1	32398.1	77842.7
							32		1	34070.5	85479.6
							32		1	32371	128175
							32		1	49054.7	54462.3
							32		1	43370.8	77062.5
							33		1	37809.7	48886.8
							33		1	47376.6	57232.5
							33		1	64383.6	67287.5
							34		1	57568.5	53396.4
							34		1	51380.7	89166.1
							34		1	61778.7	55729.1
							34		1	38393.1	75621.3
							35		1	72781.6	56129.7
							35		1	49796.7	91764
							35		1	36101.3	71179
							35		1	55498.8	55299.9
							35		1	20190.7	74469.9
							36		1	58703.1	57569.5
							36		1	41225.2	119336
							36		1	37440.2	43433.5
							36		1	30542.8	119097
							36		1	28569.4	77677.3
							37		1	53078.3	110569
							37		1	33429.7	61911
							37		1	59741.6	48138.3
							37		1		85016.9
							37		1		59398.6
							38		1		38705.6
							38		1		56271.1
							38		1		37896.6
							39		1		49519.7
							39		1		38798.4
							39		1		36767.3
							39		1		81307.7
							39		1
							39		1
							40		1
							40		1
							40		1
							40		1
							40		1
							41		1
							41		1
							41		1
							42		1
							43		0
							44		1
							45		1
							46		1
							47		1

## Sheet: Fig6 data statistical approach
Fig 6C	Fig 6D	Fig 6E	Fig 6F	Fig 6I	Fig 6K	Fig 6O		Fig 6R	Fig 6W			Fig 6X
p-values by unpaired t test	p-values by unpaired t test	p-values by Log-rank (Mantel-Cox) test	p-values by Log-rank (Mantel-Cox) test	p-values by unpaired t test	p-values by unpaired t test	p-values by unpaired t test		p-values by unpaired t test	p-values by unpaired t test			p-values by unpaired t test
esgts>UAS-LacZ vs esgts>WRNexo RNAi, p<0.0001	esgts>UAS-LacZ vs esgts>WRNexo RNAi, p<0.0001	esgts>UAS-LacZ vs esgts>UAS-WRNexo, p<0.0001	esgts>UAS-LacZ vs esgts>WRNexo RNAi, p=0.0018	Old vs Young, p<0.0001	Old vs Young, p=0.0232	esgts		esgts> +PQ	esgts			esgts
						UAS-LacZ vs WRNexo RNAi, p=0.1696	UAS-LacZ vs UAS-WRNexo, p<0.0001	UAS-LacZ vs UAS-WRNexo, p<0.0001	UAS-WRNexo vs Keap1 RNAi; UAS-WRNexo, p<0.0001	UAS-WRNexo vs UAS-WRNexo; UAS-CncC, p<0.0001	UAS-WRNexo vs UAS-Cat; UAS-WRNexo, p<0.0001	UAS-WRNexo vs Keap1 RNAi; UAS-WRNexo, p<0.0001	UAS-WRNexo vs UAS-WRNexo; UAS-CncC, p<0.0001	UAS-WRNexo vs UAS-Cat; UAS-WRNexo, p<0.0001

## Sheet: FigS5 data
Fig S5E				Fig S5H
esgts>				esg-gal4>
7 Days		40 Days		UAS-Mito Timer	UAS-WRNexo; UAS-Mito Timer
UAS-LacZ	UAS-WRNexo	UAS-LacZ	WRNexo RNAi	0.558748	1.13978
3751.59	35413.2	213820	6580.39	0.803081	1.0801
901.26	120478	133991	624.018	0.904059	0.938825
15810.5	64106.9	219511	8191.71	0.710824	1.10404
3231.58	80101.2	184982	5830.02	0.559148	1.10712
51.9355	51830.6	72402.9	4992.8	0.876893	1.69857
6913.07	53836.9	256415	7302.83	0.634573	1.41203
188.02	24507.4	48922	3131.11	0.824713	1.00492
6922.41	17926.9	125287	17528.9	0.681063	2.10322
20.2794	39110.7	153876	5266.06	0.904998	1.40609
9726	30199.9	410285	1158.21	0.474474	1.66127
11738.9	45865.1	128020	10768.5	0.300334	1.66064
4022.14	17345.5	87057.7	6719.18	0.906772	1.32584
2102.51	59948.4	223045	4670.59	0.546358	1.08596
784.174	44130.9	74773	8457.04	0.741614	1.37988
6220.22	60625.1	110340	3998.72	0.395768	1.69903
8716.05	67495	216679	10761.1	0.608554	1.56454
6003.48	79195.4	84126.4	2165.38	0.32904	1.39181
1178.62	40179.7	196296	11660.5	0.45212	2.03408
546.529	28985.9	125875	5733.13	0.742484	1.45847
3750.41	50512.2	84378.3	6915.35	0.64549	1.08141
28703.3	40620.4	102077	3545.33	0.951108	1.83127
33627	124832	114784	7725.24	0.726493	1.34268
45513.8	74138.7	54463.9	27894.4	0.399052	1.48096
60343.4	65334.1	135386	20308.7	1.06695	1.42322
19295.9	51653.3	143800	783.545	1.0001	1.35347
43263.3	44278.9	143968	4013.77	1.03541	1.10626
53918.2	42685.2	106668	1023.01	1.3877	1.09695
42171.3	23865.5	142233	2793.77	0.98887	1.23214
11945.5	9246.92	105506	3261.5	0.957897	1.052
36594.9	32144.6	154290	15690.6	0.670768	0.969632
		73382.1	4233.99	0.421513	1.49277
			11116.8	0.414923	2.27219
			4136.92	0.237434	0.842748
				0.748671	0.881617
				0.245082	1.56921
				0.856428	1.52005
				0.545786	1.69129
				1.75182	1.77407
				0.735527	1.46649
				0.950322	1.40088
					0.95726
					1.6739
					1.14182
					1.7552
					1.26512
					1.13807

## Sheet: FigS5 data statistical approach
Fig S5E			Fig S5H
p-values by unpaired t test			p-values by unpaired t test
esgts>			esg-gal4>
UAS-LacZ 7 Days vs UAS-LacZ 40 Days, p<0.0001	UAS-LacZ 7 Days vs UAS-WRNexo 7 Days, p<0.0001	UAS-LacZ 40 Days vs WRNexo RNAi 40 Days, p<0.0001	UAS-Mito Timer vs UAS-WRNexo; UAS-Mito Timer, p<0.0001

## Sheet: FigS6 data
Fig S6B		Fig S6D		Fig S6H			Fig S6M				Fig S6Q
esgts>, p-JNK Flu.		esgts>, p-JNK Flu.		esgts>, +TM			esgts>, +TM				esgts>
UAS-LacZ	UAS-WRNexo	UAS-LacZ	WRNexo RNAi	UAS-LacZ	Hsc70-3 RNAi	UAS-Bsk DN; Hsc70-3 RNAi	UAS-LacZ	WRNexo RNAi	UAS-hep CA	WRNexo RNAi; UAS-hep CA	UAS-LacZ	UAS-WRNexo	UAS-Bsk DN; UAS-WRNexo
18795.5	247661	16184.3	5693.95	33	120	12	68	1	80	13	1	14	0
13621.1	156403	42713.3	8302.8	80	114	8	64	3	92	27	0	9	2
21604.3	154080	29949.4	4004.9	61	92	3	72	2	58	35	0	19	1
34721.4	228704	34025.8	4688.93	64	60	1	55	0	49	22	2	24	0
12844	221587	36664.6	2022.17	77	84	16	59	0	64	36	1	16	0
20718.2	237196	12649.9	10336.8	79	86	7	63	6	37	27	1	13	0
24600.6	150518	42906.6	2637.27	56	97	14	87	8	83	42	4	11	3
32526.3	285450	19848.4	12136.2	54	66	0	40	0	61	35	2	10	0
9549.66	234707	43971	5259.73	50	72	4	52	1	55	25	5	15	4
12577.8	380671	34432.2	145.208	91	81	3	46	2	64	24	0	11	1
28995	228879	13304.8	8277.64	43	69	2	62	4	75	34	1	18	1
34757.1	209430	35381.2	8830.01	49		2	58	4	50		2	21	0
14830.7	180528	31819.3	3724.12			5		1			1		2
27718.6	196126	19608.4	6503.72					0					0
12811.2	238741	23279.7	5744.93					3					0
10075.4	217806	27115.9	7526.39
17990.1	126293	38850.5	10912.5
16054.1	203650	32672.9	7702.75
10347	206933	40805.4	4327.77
31564.9	191760	40600.2	20290.8
27718.3	227320	27464.9	13544.6
16640.3	177185	53511.1	2618.7
13788.6	185182	17768.8	5864.13
35189.8	155804	33024.9	5288.01
15968.5	166822	41891.4	4465.74
8539.6	243207	40912	11281.9
-1775.06	103057	19913.5	14827
12888	173900	48341.1	3654.57
26389.8	241323	23084.7	5091.51
24404.3	201405	32842.5	5476.37
36295.1		48762	8888.17
31422		55986.6

## Sheet: FigS6 data statistical approach
Fig S6B	Fig S6D	Fig S6H			Fig S6M		Fig S6Q
p-values by unpaired t test	p-values by unpaired t test	p-values by unpaired t test			p-values by unpaired t test		p-values by unpaired t test
7 Days	40 Days	esgts>, +TM			esgts>, +TM		esgts>
esgts>UAS-LacZ vs esgts>UAS-WRNexo, p<0.0001	esgts>UAS-LacZ vs esgts>WRNexo RNAi, p<0.0001	UAS-LacZ vs Hsc70-3 RNAi, p=0.0046	UAS-LacZ vs UAS-Bsk DN; Hsc70-3 RNAi, p<0.0001	Hsc70-3 RNAi vs UAS-Bsk DN; Hsc70-3 RNAi, p<0.0001	UAS-LacZ vs WRNexo RNAi, p<0.0001	UAS-hep CA vs WRNexo RNAi; UAS-hep CA , p<0.0001	UAS-LacZ vs UAS-WRNexo , p<0.0001	UAS-WRNexo vs UAS-Bsk DN; UAS-WRNexo , p<0.0001
