# Supplementary material for: Werner syndrome exonuclease promotes gut regeneration and causes age-associated gut hyperplasia in Drosophila
Source: PLoS Biol. 2025 Apr 22;23(4):e3003121. doi: 10.1371/journal.pbio.3003121 (PMC12013949; doi:10.1371/journal.pbio.3003121)
Supplement: S7 Data — (XLSX) [file pbio.3003121.s020.xlsx]

## Sheet: Fig7 data
Fig 7C		Fig 7D		Fig 7G		Fig 7H		Fig 7M		Fig 7N
esg-GFP; WRNexo-mCherry, γH2AvD per mCherry+ cell		esg-GFP; WRNexo-mCherry, mCherry per esg+ cell		esgts>UAS-LacZ	esgts>WRNexo RNAi	esgts>UAS-LacZ(35Days)	esgts>UAS-WRNexo(35Days)	Control	γ-ray	Control	γ-ray
7 Days	30 Days	7 Days	30 Days	37375.9	166038	120495	85733.9	12053.7	159332	12757.2	36337.3
11436.9	47475.8	46201.6	111912	38187.8	110701	60946	29224.3	11908.7	164121	15640.5	20806.4
25387.2	130307	21113.1	140726	39343.6	85442.1	64346.8	82172.9	11158.3	212907	8717.81	29948.7
19372.3	47887.8	79323.1	122133	26798.8	83611.8	74051.7	49850.4	11672.9	109504	13654.3	13977.7
65643	47197.7	376087	145550	82244.2	99150.1	47167.5	73659.7	23890.5	82893.3	19786.6	37267.3
47948.6	53047.7	186488	257031	41646.3	117853	530946	36186.4	31616.5	121401	14590.8	12562.5
54629.2	116087	149754	236762	40315	83269.9	374409	94070.8	13971.7	140794	9473.24	40035.2
38007	97349.2	79482	178893	33287.9	84973.7	81953	163245	19038.4	149464	15434.6	33247.8
62025.9	222522	265665	236783	28057.8	148677	191573	11649.6	14768.2	62739.7	27738.6	32156.6
40200.4	39658	67566	238221	30438.8	115540	63351.8	68214.8	10169.7	124155	18662.5	31759.8
57321.9	98366	320950	105062	22464.8	123253	28687.9	8530.33	3814.29	126202	14758.1	57210.4
30550.3	41321.2	52483.5	174361	24392.2	137197	224008	27039.1	14827.3	50175.6	15216.5	45304.5
18543	136822	67502	302604	26652.2	131351	65179.1	28860.1	106.967	72064.7	9771.85	39642.2
27673.9	156374	319864	97496.7	39762.3	83561.3	463131	59724.7	15399.2	69282.6	16724.6	46197.9
29419.5	424135	223823	279577	36809.5	43979.3	253804	50242.7	116979	56645.6	13801.2	32410.5
35974.6	161324	18995.8	100206	24584.1	47462.5	44547.2	25844.6	29746.1	45286.7	16050.7	52010.5
82714.6	83589.5	6395.75	240059	26210.8	61829.6	313930	159879		34645.9	10822.1	10009.8
28778.7	42202	146198	150085	31622.5	110561	33717.6	57163.8	18119.4	193011	20387.5	21497
25565	60179.4	240845	170945	32568.4	289633	166810	47460.2	27835.6	50655.6	12064.8	26790.9
37578.6	35769.2	189636	366666	41848.4	162785	60965.6	55551.5	239.557	73059.2	12488.6	40570.2
83262.9	16352.9	46539.5	96695.8	16295.7	176726	167892	52376.5	21343.8	209084	38404	37743.8
31156.6	101711	85334.3	111398	52936.6	161598	24899	80065.3	48850	326155	7525.55	39967.3
33046.2	50791.3	104962	104291	75568.7	310769	44826.8	67492.9	37664.3	154449	7834.58	39290
15049.5	36670.5	31337.3	189851	29284.5	120541	44123.9	68598.8	35894.3	173738	18020	41909.2
8664.29	325853	121089	257137	32072.2	91616.6	124124	41331.3	37372.9	68531.5	53838	44009.7
	62189.9	16105.4	225613	49320.5	159526	69073	87321.1	26688.3	84735.7	3856.48	52328.3
	391214	171181	241178	29384	205171	78070.7	74698	64932.1	179141	31785.8	62041.3
	47960.4	21683.8	195196	34258	127086	24380.9	129130	63303	181696	24734.4	63945.7
	54474.2	483246	172761	38236.6	145146	60783.7	54404.7	28651.3	194466	6206.88	66248.5
	33989.7	155255	214727	51980.8	104265	206406	68328.6	20183.1	113776	15152.6	94128.1
	56715.8	96137.9	221314	38927.7	81783.1	30412	134602	14690.3	157653		42436.3
	308699	51146	502924	34590.9	95620.8	86920.1	44361.4	40935	126047		58366.1
	280486	25852.7	554332	23758.9	129222	208698	129100				90933.7
	140522	36589	301614	51748.6	242482	21434.2	71715.6				57777
	17158.6	126589	204726	18646.4	83547.2	54507.9	165349				16561.2
	47842.5	29778.8	209525	21385	217829	193289	144110				49083.6
	189848		321021	50209.7	107468	173951	60240				39146.5
	134484		245413	25328.4	56397.6	24979	52055.5				36714.4
	36050		282114		116786	32198.7	128196				57458.2
	123941		198101		86012.6	158213	45580.1
	144691		196967			362692	66850.4
	72391.4		199518			25323.4	52531.6
	67937.5		141479			124584	47042.5
	89181.1		167528			47194.4	60136.7
	95833		105405			171687	51002.6
			188031			64481.1	39146.8
						281991	63521.3
						61569.2	92262.3

## Sheet: Fig7 data statistical approach
Fig 7C	Fig 7C	Fig 7G	Fig 7H	Fig 7M	Fig 7N
p-values by unpaired t test	p-values by unpaired t test	p-values by unpaired t test	p-values by unpaired t test	p-values by unpaired t test	p-values by unpaired t test
esg-GFP; WRNexo-mCherry, γH2AvD	esg-GFP; WRNexo-mCherry, mCherry	esgts> , γH2AvD	esgts> , γH2AvD	esg-GFP; WRNexo-mCherry, mCherry	esg-GFP, γH2AvD
7 Days vs 30 Days, p=0.0005	7 Days vs 30 Days, p=0.0007	UAS-LacZ vs WRNexo RNAi, p<0.0001	UAS-LacZ vs UAS-WRNexo, p=0.0016	Control vs γ-ray, p<0.0001	Control vs γ-ray, p<0.0001

## Sheet: FigS7 data
Fig S7D			Fig S7H
esgts>, γH2AvD Flu.			esgts; WRNexo-mCherry, mCherry Flu.
UAS-LacZ	ATM RNAi	Chk1 RNAi	UAS-LacZ	ATM RNAi	Chk1 RNAi
6744.77	21869.6	11946.3	25572.1	98011.4	34770.9
14925.5	30321.9	30942.3	56855.5	71105.3	68039.4
37025.9	8219.34	38640.2	27434.7	40800.2	66641.5
42942	25474	28924.2	38478.6	54910.7	25994.1
46224.5	31757.5	20207.9	18354	41152	19971.8
23987.5	36776.1	11195	18775.7	56191.2	28634.4
45425.2	13986	19914.7	26658.2	29559.6	26720.2
34582.8	24605.2	22208.4	24372.4	128392	40636.1
19095.8	37067.8	17681.7	22892.7	117051	28453.1
20553.3	33640	20379.6	5356.5	65927.9	32090
43561.6	62375.3	27633.5	13751.1	85492.6	32601.4
22614	83807.4	26877	22363.3	42930.8	32621.9
24935	61841.9	29671.8	69218.8	84196.6	15231.8
8390.69	48110	23393.5	40829.8	36324	27700.7
37514.9	30182.8	20302.5	26770.2	30888.1	40967
19782.5	39980.5	19412.5	25405.5	39652.1	32577
16422	53289	47002.1	24292.2	81249.8	26897.8
20074	52661.8	32618.8	48025.5	32624	11137.3
14079.4	29847.1	25248.1	21163.1	27884	30000.8
13395.9	26471.5	26486.3	18943.9	38510.3	36121.9
23267.3	80734.2	26129.5	8732	25420.8	32147.8
12452.6	26539.6	26824	15801	48369.9	17131.8
19808.3	41441	16947.5	29793	55601.9	32433.3
21444.9	47229.5	36081	43988.3	32356.9	30920.9
8813.46	31478.2	49099.8	67391.2	78932.9	17887
17110.8	49399	16124.2	23551	91625.1	37396.1
14387.5	31445	29663.2	4521.14	75186.6	52579.8
17318.9	40645	45623.4	24747.6	82911	35772.9
12621	52477.6	20911.5	40985.2	37056.4	19762
10856.6	28999.4	26474	20781.2	48225.4	29392
16125.3	46890.8	47754.7	22125.8	86322.2	38762.2
8301.57	32968	28744.1	27245	30584.8	39996.1
29673.1	69154.7	46036.5	13099	59005.3	46484
14234.1	41492.5	21360	24838.7	39611.9	59550
19607.7	25559.5	27117.5	16473.2	29234.7	41033.8
11057.2	72604.9	55116.2	28542.8	37835.6	38500.8
15712.4	58720	52000.6	23940.8	43336.5	45732.4
14921.9	20209.1	42387.3	10779.9	18269.5	45473.6
8683.95	33633	54942.3	21604.9	20984.5	72442.6
8053.61	39232.1	22701.5	26821.7	30279.2	111232
17678	17116.7	41636.5	14318.3	28740.5	141696
10761.4	34488.9	96812.4	17876.9	53626.5	52936.7
17829	24355.7	35701.4	24235.3	29727.3	90894.5
14640.4	36377.3	19031	66907.5	58636.4	110070
10154.6	22234.3	40613.4	6502.05	54794.9	58768.6
12654.9	30613.6	70413.3	24336.5	27261.4	61140.7
14041.6	33292.2	85745.1	15918.6	41525.7	24742.4
	88090.9	23010	21818.5	58977.4	42537.5
	41386.8	40770.2	35189.6	89287	71230.4
	52533.5	21400.8	25566.3	98072.7	32720.9
	44473.2	29997.6	17598	26933.7	33335.6
	26089.3	48155.1	32144.2	63315.8	43582.8
	38530.8	24693.2	46693.2	23252	54983.6
	94276.8	50053.1	23102.1	32306	53336.4
	40136.7	54249.3	22011	28393	16356.2
	25865.8	34727	62449.1	21943.6	27376.6
	12204.6	52537.3	23007.7	22858.3	58475.7
	18483	64770.7	31764.3	26148	109949
	36005.2	24692	38142.9		33461.6
	13372.6	53605.2	41986		44760.7
	70578.3	60681.5	27203.3		44753.2
	51936.9	35490.8	17656.5		46956.5
	40003.8	31832	27579.9		48849.7
		45800			67787.2
		38528.3			30397.5
		53338.2			62888.4
		30975.8

## Sheet: FigS7 data statistical approach
Fig S7D		Fig S7H
p-values by unpaired t test		p-values by unpaired t test
esgts>, γH2AvD Flu.		esgts>, mCherry Flu.
UAS-LacZ vs ATM RNAi, p<0.0001	UAS-LacZ vs Chk1 RNAi, p<0.0001	UAS-LacZ vs ATM RNAi, p<0.0001	UAS-LacZ vs Chk1 RNAi, p<0.0001
